# Supplementary material for: Dynamical modeling of TNF-α, IL-6, and IL-10 interactions in stroke-induced inflammation
Source: PLoS One. 2026 Jan 20;21(1):e0339178. doi: 10.1371/journal.pone.0339178 (PMC12818665; doi:10.1371/journal.pone.0339178)
Supplement: S1 File — Dataset used to generate Fig 2, showing bifurcation analysis of TNF-α, IL-6, and IL-10 interactions in the post-stroke inflammatory network. (CSV) [file pone.0339178.s001.csv]

gamma_T10	TNF_alpha_Forward_Branch	TNF_alpha_Backward_Branch	TNF_alpha_Unstable_Branch
0.02	0.014390691370479783	0.014392520153473675	0.01439160576197673
0.02087248322147651	0.014407187283437296	0.014392115065036822	0.014399651174237058
0.02174496644295302	0.014392063448351049	0.014392256586064035	0.014392160017207542
0.02261744966442953	0.014391949269509355	0.014404989601894652	0.014398469435702003
0.02348993288590604	0.014391843445142861	0.014390875753289059	0.014391359599215961
0.024362416107382552	0.014391728360230385	0.014393166503723962	0.014392447431977174
0.02523489932885906	0.014391623551660395	0.014390869272171565	0.01439124641191598
0.02610738255033557	0.01439150735022895	0.014392556778988229	0.014392032064608588
0.02697986577181208	0.014391403791118518	0.014390832982201533	0.014391118386660025
0.02785234899328859	0.01439128621391357	0.014392061913698274	0.014391674063805922
0.0287248322147651	0.014391184192160759	0.014390763236118107	0.014390973714139433
0.02959731543624161	0.014391064919762315	0.014391647430626348	0.014391356175194332
0.030469798657718122	0.014390964790140051	0.014390662213644623	0.014390813501892337
0.03134228187919463	0.014390843428951541	0.014391288869416903	0.014391066149184222
0.032214765100671144	0.01439074562870583	0.014390534416180597	0.014390640022443214
0.033087248322147655	0.014390621693670813	0.014390969426110225	0.014390795559890519
0.03395973154362416	0.014390526761772873	0.014390384816805126	0.014390455789288999
0.03483221476510067	0.014390399655054523	0.014390677587131175	0.014390538621092849
0.03570469798657718	0.014390308255967047	0.014403500235517997	0.014396904245742522
0.03657718120805369	0.014390177240646077	0.014389202582234483	0.01438968991144028
0.0374496644295302	0.01439009019366699	0.01439156209581966	0.014390826144743324
0.03832214765100671	0.014389954361294102	0.014389198162519688	0.014389576261906895
0.03919463087248322	0.014389872676794226	0.014390936486315467	0.014390404581554847
0.04006711409395973	0.014389730907361715	0.014389165326606937	0.014389448116984326
0.04093959731543624	0.01438965583154492	0.0143904307067464	0.014390043269145659
0.04181208053691275	0.014389506744109597	0.01438909911214765	0.014389302928128622
0.04268456375838926	0.014389439814310857	0.014390008985406733	0.014389724399858795
0.043557046979865774	0.014389281706093254	0.014389001151905313	0.014389141428999283
0.044429530201342285	0.014389224819109793	0.014389645671373599	0.014389435245241696
0.045302013422818796	0.014389055590394962	0.014388875802464276	0.014388965696429619
0.04617449664429531	0.014389011086939286	0.01440312103017922	0.014396066058559254
0.04704697986577181	0.014388828148499283	0.01438778093610886	0.01438830454230407
0.04791946308724832	0.014388798917595863	0.014390475332932987	0.014389637125264424
0.04879194630872483	0.01438859907662082	0.014387783746987626	0.014388191411804222
0.04966442953020134	0.014388588684671298	0.01438977982933852	0.01438918425700491
0.05053691275167785	0.01438836800431819	0.014387764860073487	0.01438806643219584
0.05140939597315436	0.014388380854667423	0.014389223913724165	0.014388802384195794
0.05228187919463087	0.0143881344813023	0.014387713901207997	0.014387924191255149
0.05315436241610738	0.014388176011480236	0.014388767528250277	0.014388471769865257
0.05402684563758389	0.014387897962499516	0.014387629910217367	0.014387763936358442
0.0548993288590604	0.014387974887916955	0.014388380389665507	0.01438817763879123
0.055771812080536914	0.014387657791721195	0.014387516303180725	0.01438758704745096
0.056644295302013425	0.014387778406455085	0.014401488037373511	0.014394633221914298
0.057516778523489936	0.014387413184808922	0.014386490039696477	0.014386951612252698
0.05838926174496645	0.014387587732146791	0.014389087022921567	0.014388337377534179
0.05926174496644296	0.01438716321401223	0.014386490492042398	0.014386826853027314
0.06013422818791947	0.014387404341397179	0.014388409717805497	0.014387907029601337
0.06100671140939597	0.014386906796836723	0.014386467871551786	0.014386687334194254
0.06187919463087248	0.014387230111180397	0.014387867202609187	0.014387548656894792
0.06275167785234899	0.014386642695004436	0.014386412840216382	0.014386527767610409
0.0636241610738255	0.014387067433711868	0.014387420436675766	0.014387243935193817
0.06449664429530201	0.014386369532968613	0.014386325011048598	0.014386347272008606
0.06536912751677852	0.01438691936063701	0.014387040201249927	0.014386979780943467
0.06624161073825503	0.014386085851204737	0.014386208056294867	0.014386146953749802
0.06711409395973154	0.014386789775918892	0.014386706183081799	0.014386747979500345
0.06798657718120805	0.014385790217805734	0.014386066943901623	0.014385928580853679
0.06885906040268457	0.014386683581995829	0.014386404500287164	0.014386544041141498
0.06973154362416108	0.014385481432667758	0.014398143103006085	0.014391812267836921
0.07060402684563759	0.014386606846585341	0.014385025593071338	0.014385816219828339
0.0714765100671141	0.014385158869529952	0.014387044373708937	0.014386101621619445
0.07234899328859061	0.014386566771243631	0.014385007613604554	0.014385787192424093
0.07322147651006711	0.014384823004091668	0.01438648110789991	0.01438565205599579
0.07409395973154362	0.014386571160065687	0.014384958276141837	0.014385764718103763
0.07496644295302013	0.014384476148777338	0.014386020092565042	0.01438524812067119
0.07583892617449664	0.014386626733110341	0.014384875825903295	0.01438575127950682
0.07671140939597315	0.014384123304687572	0.014385630234469904	0.014384876769578739
0.07758389261744966	0.014397048748741596	0.014384763416793915	0.014390906082767756
0.07845637583892617	0.014385233933219228	0.014385289721111874	0.014385261827165551
0.07932885906040268	0.014384464638656952	0.014397573818794298	0.014391019228725625
0.0802013422818792	0.014385096032710331	0.01438373790248047	0.0143844169675954
0.0810738255033557	0.014384174404582084	0.01438599137029473	0.014385082887438408
0.08194630872483222	0.014384979376096955	0.014383728600826986	0.014384353988461971
0.08281879194630873	0.014383871496870195	0.014385380293492619	0.014384625895181406
0.08369127516778524	0.014384889535839575	0.014383691213778142	0.014384290374808859
0.08456375838926175	0.014383555036805258	0.014384885723669574	0.014384220380237416
0.08543624161073826	0.014384833237211181	0.014383620634606025	0.014384226935908604
0.08630872483221477	0.01438322503909024	0.014384472826380591	0.014383848932735414
0.08718120805369128	0.01438481804274488	0.014397307177876545	0.014391062610310711
0.0880536912751678	0.014382883079695217	0.014382668876358893	0.014382775978027056
0.08892617449664429	0.014384851154234145	0.014385181552604796	0.014385016353419471
0.0897986577181208	0.014382533132401062	0.014382665488020844	0.014382599310210954
0.09067114093959731	0.014384936403768896	0.014384516707447361	0.01438472655560813
0.09154362416107382	0.014382182319348872	0.014382639344539247	0.01438241083194406
0.09241610738255034	0.014395749415066468	0.014383983527152299	0.014389866471109384
0.09328859060402685	0.014383477843081312	0.01438258095611002	0.014383029399595666
0.09416107382550336	0.014382497719945448	0.014383543951093567	0.014383020835519508
0.09503355704697987	0.014383370059739156	0.014382489984989753	0.014382930022364454
0.09590604026845638	0.01438219030495951	0.014383169321828038	0.014382679813393775
0.09677852348993289	0.01438329138441012	0.014382370194163972	0.014382830789287045
0.0976510067114094	0.01438186930103741	0.014382839702381309	0.01438235450170936
0.09852348993288591	0.014383248852579416	0.014394205705582053	0.014388727279080735
0.09939597315436242	0.014381535283251708	0.01438142578825954	0.014381480535755624
0.10026845637583894	0.01438324994206379	0.014383363586379224	0.014383306764221507
0.10114093959731543	0.014381190727703353	0.014381403705819947	0.01438129721676165
0.10201342281879194	0.014383300739491539	0.014382812522902085	0.014383056631196812
0.10288590604026845	0.014380840861561873	0.014381350322215007	0.014381095591888441
0.10375838926174497	0.01439355390771957	0.014382360633114636	0.014387957270417102
0.10463087248322148	0.014382006258040765	0.014381264078521012	0.01438163516828089
0.10550335570469799	0.014381102098227409	0.014381977674681039	0.014381539886454225
0.1063758389261745	0.014381888094104964	0.014393848948670442	0.014387868521387702
0.10724832214765101	0.014380800508883126	0.01438035897923334	0.014380579744058233
0.10812080536912752	0.014381796401714561	0.014382528200078962	0.014382162300896763
0.10899328859060403	0.01438048554253247	0.014380345724270164	0.014380415633401318
0.10986577181208054	0.014381737765597695	0.01438193038726951	0.014381834076433602
0.11073825503355705	0.014380157285805151	0.014380304369951417	0.014380230827878284
0.11161073825503356	0.014381719490679097	0.014381445636578385	0.014381582563628741
0.11248322147651008	0.014379817434505055	0.014380230013848657	0.014380023724176856
0.11335570469798657	0.014381748298810285	0.014381040091467533	0.014381394195138909
0.11422818791946308	0.014379470135335488	0.014392950952251444	0.014386210543793465
0.1151006711409396	0.014381827168460884	0.0143793577125176	0.014380592440489242
0.1159731543624161	0.01437912269820292	0.014381566737584473	0.014380344717893696
0.11684563758389262	0.014392461377435009	0.014379345276289673	0.014385903326862341
0.11771812080536913	0.014380507048179848	0.01438095993834674	0.014380733493263295
0.11859060402684564	0.014379334613772308	0.014379305803586843	0.014379320208679575
0.11946308724832215	0.014380428268325604	0.014380468861354967	0.014380448564840286
0.12033557046979866	0.014379014372360376	0.014379233486225522	0.014379123929292949
0.12120805369127517	0.014380385471536895	0.014380059075780514	0.014380222273658705
0.12208053691275168	0.014378681489351225	0.014379129828403888	0.014378905658877558
0.1229530201342282	0.014380385787946665	0.014379705517435688	0.014380045652691176
0.1238255033557047	0.01437833870498463	0.014390732649927365	0.014384535677455998
0.12469798657718122	0.014380434531133156	0.014378266577904336	0.014379350554518746
0.1255704697986577	0.014377991588206308	0.014380127787247022	0.014379059687726665
0.12644295302013422	0.014390577352931736	0.014378240378552003	0.014384408865741868
0.12731543624161074	0.014379218712026612	0.01437958882653222	0.014379403769279417
0.12818791946308725	0.014378186364608926	0.014378182934431483	0.014378184649520204
0.12906040268456376	0.014379119759396864	0.01437914582802282	0.014379132793709842
0.12993288590604027	0.014377875382678167	0.014378092943708062	0.014377984163193115
0.13080536912751678	0.014379052046345478	0.01437876946606352	0.0143789107562045
0.1316778523489933	0.014377551226904279	0.014389911103452993	0.014383731165178635
0.1325503355704698	0.014379022570251985	0.014377254661217798	0.014378138615734892
0.1334228187919463	0.014377215312515958	0.014379183579289611	0.014378199445902785
0.13429530201342282	0.014379037931971822	0.014377231274588655	0.014378134603280239
0.13516778523489933	0.014376871375124818	0.014378630548463969	0.014377750961794392
0.13604026845637585	0.01437910151396601	0.014377177614671199	0.014378139564318604
0.13691275167785236	0.014376526218057316	0.014378177782749624	0.01437735200040347
0.13778523489932887	0.014389433289449796	0.014377091292984997	0.014383262291217397
0.13865771812080535	0.014377888015778675	0.01437779480517108	0.014377841410474879
0.13953020134228186	0.014376683630840062	0.01438860328127702	0.014382643456058542
0.14040268456375837	0.01437781468817934	0.014376303609235214	0.014377059148707277
0.14127516778523488	0.01437636197418557	0.014378126315868354	0.014377244145026962
0.1421476510067114	0.014377778303488778	0.014376275160784789	0.014377026732136783
0.1430201342281879	0.01437602840669115	0.014377593252179821	0.014376810829435486
0.14389261744966442	0.014377785448107094	0.014376215613552654	0.014377000530829874
0.14476510067114093	0.014375686354956299	0.01437715459895784	0.014376420476957068
0.14563758389261744	0.014377839887389577	0.014388628426146721	0.014383234156768149
0.14651006711409395	0.014375342235979196	0.014375437485140358	0.014375389860559777
0.14738255033557046	0.014388001608134521	0.014377548867276635	0.014382775237705578
0.14825503355704697	0.0143766791076422	0.014392010204930389	0.014384344656286295
0.14912751677852348	0.01437547575126237	0.014374597460181769	0.01437503660572207
0.15	0.014376605902685871	0.014380329869220158	0.014378467885953015
