# Supplementary material for: Dynamical modeling of TNF-α, IL-6, and IL-10 interactions in stroke-induced inflammation
Source: PLoS One. 2026 Jan 20;21(1):e0339178. doi: 10.1371/journal.pone.0339178 (PMC12818665; doi:10.1371/journal.pone.0339178)
Supplement: S2 File — Dataset used to generate Fig 4, representing baseline cytokine time-course simulations. (CSV) [file pone.0339178.s002.csv]

Time_hours	TNF_alpha	IL_6	IL_10
0.0	0.1	0.05	0.01
0.07207207207207207	0.09068727408998324	0.049174326779190064	0.010106755613662704
0.14414414414414414	0.08248023135518384	0.048175678171189035	0.010210852321403584
0.21621621621621623	0.07523963846327242	0.04704699723538807	0.010312356017448709
0.2882882882882883	0.06884442207689469	0.04582404288402744	0.010411331288656542
0.36036036036036034	0.06318939308278032	0.044536425800917004	0.010507841115396252
0.43243243243243246	0.05818292288045094	0.043208618377857985	0.010601946908033214
0.5045045045045045	0.05374514357238484	0.041860731100259355	0.01069370855042348
0.5765765765765766	0.049806494788835906	0.04050913438280963	0.010783184434878799
0.6486486486486487	0.04630630016543398	0.03916706155942405	0.010870431499479695
0.7207207207207207	0.04319164201654702	0.037845078388718874	0.010955505263473709
0.7927927927927928	0.04041634423410761	0.03655150318366564	0.011038459863085805
0.8648648648648649	0.0379400729649182	0.0352927737538403	0.011119348086121798
0.9369369369369369	0.035727563001837326	0.03407375820745469	0.011198221405541331
1.009009009009009	0.03374796533826285	0.03289801193297116	0.011275130012095716
1.0810810810810811	0.03197428251642995	0.03176799601856788	0.011350122846234177
1.1531531531531531	0.030382869049464183	0.030685267437790893	0.011423247629295183
1.2252252252252251	0.02895299317201553	0.02965064276465089	0.01149455089391138
1.2972972972972974	0.027666459426827657	0.028664335720872375	0.011564078013613633
1.3693693693693694	0.026507283559478786	0.02772607244687532	0.011631873231703045
1.4414414414414414	0.025461412988777896	0.026835187657224882	0.011697979689384689
1.5135135135135136	0.024516482063983647	0.025990706499249998	0.011762439453217545
1.5855855855855856	0.023661597385070805	0.025191414214676914	0.01182529354189164
1.6576576576576576	0.02288715138250029	0.024435914415258858	0.011886581952328992
1.7297297297297298	0.02218466194529675	0.023722676988640834	0.011946343685106357
1.8018018018018018	0.021546628754606157	0.023050079503663473	0.012004616769376511
1.8738738738738738	0.02096641456115846	0.02241643900286402	0.012061438286994013
1.9459459459459458	0.020438139008577928	0.0218200392346496	0.012116844396100898
2.018018018018018	0.019956585659659094	0.021259153077087922	0.012170870354135352
2.09009009009009	0.0195171207256321	0.020732060788070893	0.012223550540276379
2.1621621621621623	0.019115622364747478	0.020237064572521866	0.012274918477325763
2.234234234234234	0.01874842127568512	0.019772499332236668	0.012325006852912629
2.3063063063063063	0.018412240605188566	0.019336743745531102	0.012373847540675125
2.3783783783783785	0.018104155125043018	0.018928224929429756	0.012421471620220217
2.4504504504504503	0.017821549339292798	0.01854542378448256	0.0124679093969299
2.5225225225225225	0.017562081353293197	0.018186878647502024	0.012513190421232116
2.5945945945945947	0.017323649657902247	0.01785118807690642	0.012557343507605939
2.6666666666666665	0.017104368073699278	0.01753701147877782	0.012600396752656739
2.7387387387387387	0.01690254017878629	0.01724307005203962	0.01264237755308188
2.810810810810811	0.016716639542436438	0.016968146238586748	0.012683312622912014
2.8828828828828827	0.01654528543517326	0.01671108435914417	0.012723228011298075
2.954954954954955	0.016387233113846038	0.01647078777499089	0.01276214911823576
3.027027027027027	0.016241357939796034	0.016246217928766217	0.012800100710769039
3.099099099099099	0.01610663811276469	0.01603639335952212	0.012837106939719957
3.171171171171171	0.01598215085130467	0.015840386437050373	0.01287319135361354
3.2432432432432434	0.01586705750773389	0.015657322339734818	0.012908376914495263
3.315315315315315	0.01576059468854661	0.015486376742889649	0.012942686012797045
3.3873873873873874	0.015662068952785945	0.015326773492581576	0.012976140480725673
3.4594594594594597	0.015570848520068355	0.015177782530177701	0.01300876160654486
3.5315315315315314	0.0154863546474449	0.015038717776227454	0.013040570149115981
3.6036036036036037	0.015408062220906155	0.014908934670113375	0.013071586348807333
3.6756756756756754	0.01533548619994793	0.014787828256117871	0.013101829943922678
3.7477477477477477	0.015268187891217689	0.014674830974322439	0.013131320178708605
3.81981981981982	0.01520576083778092	0.01456941045898102	0.01316007582044212
3.8918918918918917	0.015147836399112711	0.014471068073042043	0.013188115166570872
3.963963963963964	0.015094073310455461	0.014379336324297002	0.013215456060757337
4.036036036036036	0.015044160344484558	0.014293777907177688	0.013242115900385534
4.108108108108108	0.01499780953340844	0.014213983120940065	0.013268111651009197
4.18018018018018	0.01495475720668029	0.01413956897651179	0.01329345985429565
4.252252252252252	0.014914759906141922	0.014070177112835319	0.013318176640385615
4.324324324324325	0.014877593808435627	0.014005472554222097	0.01334227773712334
4.396396396396397	0.014843050392528307	0.01394514161715912	0.013365778482681305
4.468468468468468	0.014810940768931313	0.013888892108966964	0.013388693829362619
4.54054054054054	0.014781085930899107	0.01383644949475176	0.013411038362509174
4.612612612612613	0.014753325350070992	0.0137875591074522	0.013432826297756027
4.684684684684685	0.014727506813880416	0.013741981401164042	0.01345407150238052
4.756756756756757	0.014703491453744546	0.013699493594835284	0.013474787495079172
4.828828828828828	0.014681150982508917	0.013659887722228325	0.013494987457709058
4.900900900900901	0.014660365606165468	0.013622969020961197	0.013514684245816345
4.972972972972973	0.014641025727184679	0.013588556696865765	0.013533890391381136
5.045045045045045	0.014623028294274887	0.01355648086817772	0.013552618118288515
5.117117117117117	0.014606279338955908	0.013526584228396935	0.013570879341425913
5.1891891891891895	0.01459069020787934	0.013498718882475337	0.013588685683196081
5.261261261261261	0.014576180093234374	0.01347274790470821	0.013606048472278722
5.333333333333333	0.014562673231726515	0.013448542974648198	0.0136229787575653
5.405405405405405	0.01455009819974771	0.013425983541237144	0.013639487316108685
5.4774774774774775	0.014538391493671813	0.013404959394133477	0.01365558464735504
5.54954954954955	0.01452749152382275	0.013385365551084159	0.013671280998356182
5.621621621621622	0.01451734127975562	0.013367104199416642	0.013686586360444503
5.693693693693693	0.014507890093869885	0.013350086323452973	0.013701510466679143
5.7657657657657655	0.014499088430077783	0.013334226433658985	0.013716062818643874
5.837837837837838	0.014490891008715636	0.013319445565699492	0.013730252677862372
5.90990990990991	0.014483256783736133	0.013305671358634637	0.01374408906920576
5.981981981981982	0.014476146236967033	0.01329283463695825	0.013757580801308652
6.054054054054054	0.014469523234712995	0.013280871714731055	0.013770736459140887
6.126126126126126	0.014463354469145335	0.013269723658839997	0.01378356441145701
6.198198198198198	0.014457608210694422	0.01325933450706414	0.013796072824576639
6.27027027027027	0.014452255550941193	0.013249652912166907	0.013808269656266482
6.342342342342342	0.014447269464680711	0.01324063086010355	0.01382016266709941
6.414414414414415	0.014442624312634062	0.013232222979847257	0.01383175942828248
6.486486486486487	0.01443829736295241	0.013224388379220577	0.0138430673130461
6.558558558558558	0.014434266446257938	0.013217087677217123	0.013854093519626041
6.63063063063063	0.014430510799400532	0.013210283983040102	0.01386484506814378
6.702702702702703	0.014427011620794048	0.013203943605342943	0.013875328798871118
6.774774774774775	0.014423751897587898	0.013198035786048463	0.013885551377311834
6.846846846846847	0.014420714555191796	0.013192530155686274	0.01389551931534124
6.918918918918919	0.014417883968070104	0.013187398747013305	0.013905238960196215
6.990990990990991	0.014415246945191527	0.01318261754857973	0.013914716484644022
7.063063063063063	0.014412789661495763	0.013178161815641359	0.013923957927278912
7.135135135135135	0.01441049960062401	0.013174009007767561	0.013932969172226481
7.207207207207207	0.014408365562146735	0.01317013889030286	0.013941755949429637
7.2792792792792795	0.014406377029681812	0.013166532457146917	0.013950323847968786
7.351351351351351	0.014404523821130045	0.013163171334249085	0.013958678324647996
7.423423423423423	0.0144027966383325	0.013160038718266726	0.013966824696889847
7.495495495495495	0.014401187205021043	0.013157119619599585	0.013974768141174888
7.5675675675675675	0.014399687268554682	0.013154399140443945	0.013982513717228763
7.63963963963964	0.014398289230872724	0.013151863565162144	0.013990066356506754
7.711711711711712	0.014396986396721274	0.013149500717921191	0.013997430858986743
7.783783783783783	0.014395772196184958	0.013147298727251714	0.014004611912632822
7.8558558558558556	0.014394640435842189	0.013145246414108665	0.014011614090151748
7.927927927927928	0.014393585593857575	0.013143333754576141	0.014018441844528516
8.0	0.014392602719252686	0.0131415517125206	0.014025099513551707
8.072072072072071	0.014391686619849221	0.013139890935616311	0.014031591340701107
8.144144144144144	0.014390832584851906	0.013138342901667188	0.014037921460824774
8.216216216216216	0.014390036276771179	0.013136899753893979	0.014044093904290787
8.288288288288289	0.014389294423292575	0.01313555546976956	0.0140501125806289
8.36036036036036	0.01438860287077066	0.013134302560574351	0.014055981332536807
8.432432432432432	0.014387958056862557	0.01313313456280815	0.014061703898699077
8.504504504504505	0.01438735658372981	0.013132045312056983	0.014067283927263278
8.576576576576576	0.014386796129443297	0.013131030561957661	0.014072724947039324
8.64864864864865	0.014386273608008208	0.013130084714291522	0.014078030431285955
8.72072072072072	0.014385786334399348	0.013129202888619634	0.014083203760375104
8.792792792792794	0.0143853318021935	0.013128380526670091	0.014088248231143992
8.864864864864865	0.014384907991046312	0.01312761395656499	0.014093167043383538
8.936936936936936	0.014384512871052208	0.013126899487990302	0.01409796332486579
9.00900900900901	0.0143841443733688	0.01312623335914559	0.014102640134300593
9.08108108108108	0.014383800644992284	0.013125612202785592	0.014107200450841862
9.153153153153154	0.014383480045869824	0.013125033036223062	0.01411164717356691
9.225225225225225	0.014383181138588766	0.013124493242837288	0.014115983123418514
9.297297297297296	0.014382902351859725	0.01312398997256214	0.014120211066796768
9.36936936936937	0.014382642286843316	0.013123520687371978	0.014124333696486443
9.441441441441441	0.01438239965121375	0.013123083041368461	0.014128353637226077
9.513513513513514	0.014382173439584893	0.013122675190327341	0.01413227343466832
9.585585585585585	0.014381962426916702	0.013122294919118217	0.014136095591084115
9.657657657657657	0.014381765547600327	0.013121940293076005	0.014139822540806543
9.72972972972973	0.014381581783666416	0.01312160946474039	0.014143456659073225
9.801801801801801	0.014381410581282644	0.013121301412906074	0.014147000234660086
9.873873873873874	0.014381250923475485	0.013121014296054419	0.01415045553477753
9.945945945945946	0.014381101974751924	0.013120746596394844	0.014153824762041401
10.018018018018019	0.014380962950935517	0.013120496888421452	0.014157110064640013
10.09009009009009	0.014380833089464367	0.013120263785820726	0.01416031353960356
10.162162162162161	0.014380711836557728	0.013120046281572758	0.014163437219043342
10.234234234234235	0.01438059895344708	0.01311984394097725	0.014166483062834273
10.306306306306306	0.01438049359795654	0.013119655232694986	0.014169453032870222
10.378378378378379	0.014380395213989856	0.01311947914509836	0.014172349023391245
10.45045045045045	0.014380303261272575	0.013119314695145677	0.014175172883638522
10.522522522522522	0.014380217209714852	0.013119160918121297	0.014177926419442759
10.594594594594595	0.014380136962311392	0.013119017641506673	0.01418061135024868
10.666666666666666	0.014380062103593104	0.013118884109863393	0.014183229388271285
10.73873873873874	0.014379992152399943	0.013118759447408168	0.014185782213211985
10.81081081081081	0.014379926750634152	0.013118643003445717	0.0141882714536322
10.882882882882884	0.014379865553877831	0.013118534152277433	0.014190698699330291
10.954954954954955	0.014379808261667421	0.013118432348274915	0.014193065497136179
11.027027027027026	0.014379754832812905	0.013118337517470121	0.014195373316134645
11.0990990990991	0.014379704876368303	0.013118248950010366	0.01419762364907961
11.17117117117117	0.014379658155688944	0.013118166216838631	0.01419981792991491
11.243243243243244	0.014379614446475597	0.013118088911554275	0.014201957558023153
11.315315315315315	0.01437957353457207	0.013118016646425127	0.014204043899385845
11.387387387387387	0.014379535274453905	0.01311794915611102	0.014206078269504903
11.45945945945946	0.014379499523958996	0.013117886181747801	0.01420806195351541
11.531531531531531	0.014379466082289252	0.013117827360836545	0.014209996225315375
11.603603603603604	0.01437943479128266	0.013117772406896922	0.014211882317630148
11.675675675675675	0.014379405498345765	0.013117721043602398	0.014213721433650085
11.747747747747747	0.014379378054719878	0.013117673001623965	0.014215514748049855
11.81981981981982	0.014379352426696098	0.01311762821862121	0.01421726337651438
11.891891891891891	0.014379328448745527	0.013117586395189673	0.014218968445109087
11.963963963963964	0.014379306000070768	0.013117547312364704	0.014220631041588175
12.036036036036036	0.01437928496714528	0.013117510764207644	0.014222252226375588
12.108108108108109	0.014379265237778785	0.013117476547094078	0.014223833034755636
12.18018018018018	0.014379246777802644	0.01311744460049021	0.01422537445918463
12.252252252252251	0.014379229625925388	0.013117414997519656	0.014226877451105404
12.324324324324325	0.01437921358521259	0.013117387378643961	0.014228342995066756
12.396396396396396	0.014379198571871438	0.013117361591913181	0.014229772026184428
12.468468468468469	0.014379184501570965	0.01311733748430171	0.014231165457823353
12.54054054054054	0.01437917128839618	0.013117314899798642	0.01423252418243533
12.612612612612612	0.014379158843802222	0.01311729367749814	0.014233849072396712
12.684684684684685	0.0143791470755685	0.01311727364968979	0.014235140980846077
12.756756756756756	0.01437913602614425	0.013117254895890357	0.014236400702796671
12.82882882882883	0.014379125856858374	0.013117237713861609	0.014237628980176074
12.9009009009009	0.014379116317232234	0.013117221645207922	0.014238826653606701
12.972972972972974	0.014379107353255868	0.01311720659226391	0.014239994489592405
13.045045045045045	0.014379098910125065	0.013117192455903889	0.014241133237276181
13.117117117117116	0.014379090931637726	0.013117179134444174	0.014242243629151819
13.18918918918919	0.014379083359590207	0.013117166522545404	0.014243326381775565
13.26126126126126	0.014379076133173664	0.013117154510114828	0.014244382196477775
13.333333333333334	0.014379069300404472	0.013117143185624234	0.014245411712847109
13.405405405405405	0.014379062999535626	0.01311713280219722	0.014246415517023658
13.477477477477477	0.014379057047970939	0.01311712302755214	0.014247394315447541
13.54954954954955	0.014379051418580431	0.013117113813083482	0.014248348734527438
13.621621621621621	0.014379046085025	0.013117105111647393	0.014249279386300493
13.693693693693694	0.014379041021502394	0.013117096877101888	0.014250186868996586
13.765765765765765	0.014379036202493152	0.013117089063847048	0.01425107176760261
13.837837837837839	0.014379031602506576	0.013117081626365228	0.01425193465442676
13.90990990990991	0.014379027233856053	0.013117074587059947	0.014252776052400055
13.981981981981981	0.014379023138279235	0.013117068021202648	0.01425359644360259
14.054054054054054	0.014379019252358887	0.0131170618152322	0.014254396401445138
14.126126126126126	0.014379015564934417	0.013117055949454006	0.01425517643674615
14.198198198198199	0.014379012065746653	0.013117050405805217	0.014255937048367112
14.27027027027027	0.01437900874530056	0.013117045167604636	0.014256678723662404
14.342342342342342	0.014379005594727958	0.013117040219302616	0.01425740193892918
14.414414414414415	0.014379002605650256	0.013117035546230962	0.014258107159857232
14.486486486486486	0.014378999771196995	0.013117031136064265	0.014258794817292544
14.558558558558559	0.014378997085561982	0.013117026978115811	0.014259465314235633
14.63063063063063	0.014378994539931269	0.013117023057261415	0.014260119110328727
14.702702702702702	0.014378992127013279	0.01311701936060024	0.01426075662262
14.774774774774775	0.01437898983938373	0.013117015874957337	0.014261378258430315
14.846846846846846	0.014378987669351848	0.013117012586638702	0.014261984415728509
14.91891891891892	0.014378985608826583	0.01311700948118636	0.014262575483506673
14.99099099099099	0.014378983649182813	0.01311700654313343	0.014263151842155434
15.063063063063064	0.014378981792577189	0.013117003777115794	0.014263713843999807
15.135135135135135	0.014378980048203285	0.013117001200891617	0.014264261819931543
15.207207207207206	0.014378978394603868	0.013116998775048214	0.01426479614485639
15.27927927927928	0.014378976824572788	0.013116996486760747	0.014265317160033361
15.35135135135135	0.014378975330326208	0.0131169943221372	0.014265825198912901
15.423423423423424	0.014378973903402866	0.013116992266036973	0.014266320587453158
15.495495495495495	0.014378972534564343	0.013116990301889462	0.014266803644436263
15.567567567567567	0.014378971213695323	0.013116988411512659	0.01426727468178461
15.63963963963964	0.014378969982228106	0.013116986671218226	0.01426773395677215
15.711711711711711	0.014378968894546682	0.013116985181059566	0.014268181707597884
15.783783783783784	0.01437896787264455	0.013116983798394561	0.014268618286724231
15.855855855855856	0.014378966910575405	0.01311698251268232	0.014269043973853267
15.927927927927929	0.014378966001757495	0.01311698131222026	0.014269459042730866
16.0	0.014378965138901037	0.013116980184012465	0.014269863761438108
16.07207207207207	0.014378964313935642	0.01311697911363805	0.014270258392682684
16.144144144144143	0.01437896351793772	0.01311697808511951	0.01427064319409032
16.216216216216218	0.014378962741057903	0.013116977080791096	0.01427101841849617
16.28828828828829	0.014378961972448458	0.013116976081167167	0.014271384314236241
16.36036036036036	0.014378961200190709	0.013116975064810552	0.014271741125438794
16.43243243243243	0.014378960411222445	0.013116974008200916	0.014272089092315757
16.504504504504503	0.014378959591265346	0.013116972885603108	0.014272428451454142
16.576576576576578	0.014378958974009556	0.013116972122542246	0.01427275912122637
16.64864864864865	0.014378958395946466	0.013116971421706794	0.014273081517015507
16.72072072072072	0.014378957839637123	0.013116970751607447	0.014273395865115977
16.792792792792792	0.01437895730111662	0.01311697010527554	0.014273702370438401
16.864864864864863	0.014378956776163247	0.013116969475275653	0.014274001234055186
16.936936936936938	0.014378956260273437	0.01311696885366045	0.014274292653431896
17.00900900900901	0.01437895574863671	0.013116968231925541	0.014274576822658614
17.08108108108108	0.014378955236110626	0.013116967600964346	0.014274853932681311
17.153153153153152	0.014378954717195719	0.01311696695102294	0.014275124171533217
17.225225225225223	0.01437895418601045	0.013116966271654911	0.014275387724566189
17.2972972972973	0.014378953636266152	0.013116965551676222	0.014275644774682072
17.36936936936937	0.014378953061241977	0.013116964779120057	0.01427589550256408
17.44144144144144	0.01437895252208049	0.013116964064703017	0.01427613997546776
17.513513513513512	0.014378952046709704	0.01311696345909465	0.014276378312283594
17.585585585585587	0.014378951576766441	0.013116962856964712	0.014276610770302756
17.65765765765766	0.014378951112042659	0.013116962258116009	0.014276837509795812
17.72972972972973	0.014378950652493401	0.013116961662645463	0.014277058688796227
17.8018018018018	0.014378950198238063	0.013116961070946538	0.014277274463288803
17.873873873873872	0.014378949749561649	0.01311696048371169	0.01427748498739812
17.945945945945947	0.014378949306916041	0.013116959901934776	0.014277690413576979
18.01801801801802	0.014378948870921254	0.013116959326913506	0.01427789089279484
18.09009009009009	0.014378948442366703	0.013116958760251866	0.014278086574726264
18.16216216216216	0.014378948022212467	0.013116958203862552	0.014278277607939358
18.234234234234233	0.01437894761159055	0.013116957659969402	0.014278464140084211
18.306306306306308	0.01437894721094567	0.013116957129499724	0.014278646279242663
18.37837837837838	0.014378946806167555	0.013116956586135146	0.014278823468118056
18.45045045045045	0.014378946409611067	0.013116956053068427	0.014278996335677021
18.52252252252252	0.014378946022171026	0.013116955532038026	0.01427916498546576
18.594594594594593	0.014378945644839257	0.013116955024953726	0.014279329517388608
18.666666666666668	0.014378945278702853	0.013116954533893424	0.014279490027760387
18.73873873873874	0.014378944924942419	0.013116954061099927	0.014279646609358758
18.81081081081081	0.01437894458483032	0.013116953608977732	0.01427979935147658
18.882882882882882	0.014378944259728925	0.013116953180089827	0.014279948339974263
18.954954954954953	0.014378943951088862	0.013116952777154476	0.014280093657332122
19.027027027027028	0.014378943660447254	0.01311695240304201	0.014280235382702731
19.0990990990991	0.01437894338942598	0.013116952060771623	0.014280373591963281
19.17117117117117	0.014378943139729913	0.013116951753508157	0.014280508357767929
19.243243243243242	0.014378942889965485	0.013116951442685258	0.014280639862713548
19.315315315315313	0.01437894264053231	0.013116951129101148	0.014280768180319143
19.38738738738739	0.01437894240334401	0.01311695083434946	0.014280893325230479
19.45945945945946	0.014378942178118548	0.013116950557988146	0.014281015368963515
19.53153153153153	0.014378941964453941	0.013116950299353988	0.014281134381020525
19.603603603603602	0.014378941761819444	0.013116950057546616	0.014281250428976914
19.675675675675677	0.01437894156954674	0.013116949831412553	0.014281363578568027
19.74774774774775	0.014378941386821128	0.013116949619529241	0.014281473893775966
19.81981981981982	0.014378941212672702	0.013116949420189086	0.014281581436916399
19.89189189189189	0.014378941045967545	0.013116949231383483	0.014281686268725374
19.963963963963963	0.014378940885398908	0.013116949050786855	0.01428178844844614
20.036036036036037	0.014378940729478406	0.013116948875740688	0.014281888033915944
20.10810810810811	0.014378940580295601	0.01311694871016241	0.014281985099858589
20.18018018018018	0.014378940453864867	0.013116948583559052	0.014282079788000978
20.25225225225225	0.014378940334738003	0.013116948467623409	0.01428217208792947
20.324324324324323	0.014378940221953396	0.013116948360670674	0.014282262059206378
20.396396396396398	0.014378940114439286	0.013116948260815624	0.014282349760980348
20.46846846846847	0.014378940011009209	0.013116948165964499	0.014282435252093814
20.54054054054054	0.014378939910357463	0.013116948073806886	0.01428251859119044
20.61261261261261	0.014378939811054559	0.013116947981807594	0.014282599836822563
20.684684684684683	0.014378939711542686	0.013116947887198551	0.014282679047558635
20.756756756756758	0.014378939610131156	0.013116947786970666	0.014282756282090676
20.82882882882883	0.014378939504991872	0.013116947677865731	0.01428283159934171
20.9009009009009	0.014378939394154777	0.01311694755636829	0.01428290505857321
20.972972972972972	0.014378939275503317	0.013116947418697525	0.014282976719492553
21.045045045045043	0.014378939195486976	0.013116947348958472	0.014283046302844006
21.117117117117118	0.01437893913436074	0.013116947311469333	0.014283113990267415
21.18918918918919	0.014378939076245425	0.013116947277544058	0.01428317993611333
21.26126126126126	0.014378939020490897	0.013116947246055513	0.014283244188326903
21.333333333333332	0.014378938966409302	0.013116947215808583	0.01428330679491999
21.405405405405403	0.014378938913274089	0.013116947185538493	0.014283367804053704
21.47747747747748	0.014378938860319046	0.013116947153909164	0.014283427264120997
21.54954954954955	0.014378938806737318	0.013116947119511549	0.01428348522382922
21.62162162162162	0.014378938751680434	0.013116947080861975	0.014283541732282693
21.693693693693692	0.01437893869425734	0.013116947036400485	0.014283596839065276
21.765765765765767	0.014378938633533412	0.01311694698448918	0.014283650594322935
21.83783783783784	0.014378938568529499	0.013116946923410557	0.014283703048846309
21.90990990990991	0.014378938498220936	0.013116946851365855	0.014283754254153281
21.98198198198198	0.014378938421536576	0.013116946766473396	0.014283804262571548
22.054054054054053	0.014378938337357816	0.013116946666766924	0.014283853127321186
22.126126126126128	0.014378938244517622	0.013116946550193947	0.014283900902597214
22.1981981981982	0.014378938141799556	0.01311694641461408	0.014283947643652173
22.27027027027027	0.014378938059398954	0.013116946314065684	0.014283992808110768
22.34234234234234	0.014378937988326911	0.013116946232508933	0.014284036599572888
22.414414414414413	0.014378937915968538	0.013116946147419836	0.014284079290955298
22.486486486486488	0.014378937842358046	0.013116946058897398	0.014284120914818557
22.55855855855856	0.014378937767566914	0.01311694596710817	0.014284161503451265
22.63063063063063	0.01437893769170542	0.013116945872289036	0.014284201088905274
22.7027027027027	0.014378937614924142	0.013116945774750019	0.01428423970303089
22.774774774774773	0.014378937537415485	0.013116945674877051	0.014284277377512094
22.846846846846848	0.014378937459415186	0.01311694557313479	0.014284314143901739
22.91891891891892	0.014378937381203832	0.013116945470069388	0.014284350033656764
22.99099099099099	0.014378937303108378	0.013116945366311302	0.014284385078173404
23.063063063063062	0.014378937225503659	0.013116945262578074	0.01428441930882239
23.135135135135133	0.014378937148813902	0.013116945159677132	0.014284452756984176
23.207207207207208	0.014378937073514243	0.013116945058508573	0.014284485454084124
23.27927927927928	0.014378937000132248	0.013116944960067965	0.01428451743162773
23.35135135135135	0.014378936929249415	0.013116944865449127	0.014284548721235829
23.423423423423422	0.014378936861502701	0.013116944775846934	0.014284579354679796
23.495495495495494	0.014378936786374148	0.01311694467177228	0.014284609062107777
23.56756756756757	0.01437893670589961	0.013116944557010141	0.014284637910246588
23.63963963963964	0.014378936625994621	0.013116944442536941	0.014284666068899955
23.71171171171171	0.014378936546970951	0.0131169443289374	0.014284693555661249
23.783783783783782	0.01437893646916804	0.013116944216845687	0.014284720387498586
23.855855855855857	0.01437893639295354	0.013116944106946431	0.014284746580764134
23.92792792792793	0.014378936318723886	0.013116943999975721	0.014284772151203407
24.0	0.01437893624690483	0.013116943896722123	0.014284797113964572
24.07207207207207	0.014378936177952004	0.01311694379802768	0.014284821483607749
24.144144144144143	0.01437893611235147	0.013116943704788924	0.0142848452741143
24.216216216216218	0.014378936050620267	0.013116943617957882	0.014284868498896148
24.28828828828829	0.014378935993306974	0.01311694353854308	0.014284891170805059
24.36036036036036	0.014378935940992252	0.013116943467610562	0.014284913302141954
24.43243243243243	0.0143789358942894	0.013116943406284883	0.014284934904666207
24.504504504504503	0.01437893585384491	0.013116943355750123	0.014284955989604945
24.576576576576578	0.014378935820339016	0.0131169433172509	0.014284976567662342
24.64864864864865	0.014378935794486247	0.013116943292093366	0.014284996649028929
24.72072072072072	0.01437893576130597	0.013116943253155615	0.014285016263973023
24.792792792792792	0.014378935721001525	0.013116943200816779	0.014285035422446558
24.864864864864863	0.014378935683353584	0.013116943152802183	0.014285054121431159
24.936936936936938	0.014378935648360737	0.013116943109119011	0.01428507237027928
25.00900900900901	0.014378935616004517	0.013116943069743035	0.014285090177947024
25.08108108108108	0.014378935586248493	0.013116943034616935	0.014285107553005369
25.153153153153152	0.014378935559037336	0.013116943003648658	0.014285124503651405
25.225225225225223	0.014378935534295905	0.013116942976709733	0.014285141037719558
25.2972972972973	0.01437893551192832	0.013116942953633623	0.014285157162692822
25.36936936936937	0.014378935491817041	0.013116942934214051	0.014285172885713992
25.44144144144144	0.014378935473821944	0.013116942918203344	0.014285188213596887
25.513513513513512	0.014378935457779402	0.013116942905310765	0.014285203152837588
25.585585585585584	0.01437893544350136	0.013116942895200852	0.014285217709625661
25.65765765765766	0.014378935430774408	0.013116942887491751	0.014285231889855391
25.72972972972973	0.014378935419358871	0.013116942881753559	0.014285245699137009
25.8018018018018	0.014378935408987875	0.013116942877506652	0.014285259142807925
25.873873873873872	0.014378935399366431	0.01311694287422003	0.014285272225943958
25.945945945945947	0.01437893539346696	0.013116942877375509	0.014285285006312334
26.01801801801802	0.014378935391649823	0.01311694288764884	0.0142852974999721
26.09009009009009	0.014378935391204675	0.01311694290006575	0.014285309673934056
26.16216216216216	0.014378935391912184	0.013116942914236238	0.014285321535509472
26.234234234234233	0.014378935393532745	0.013116942929733524	0.014285333092004242
26.306306306306308	0.014378935395805901	0.013116942946093014	0.014285344350735581
26.37837837837838	0.014378935398449758	0.013116942962811268	0.014285355319048709
26.45045045045045	0.014378935401160402	0.013116942979344955	0.014285366004333541
26.52252252252252	0.014378935403611317	0.013116942995109824	0.014285376414041383
26.594594594594593	0.014378935405452804	0.01311694300947965	0.014285386555701616
26.666666666666668	0.014378935406311398	0.013116943021785218	0.014285396436938392
26.73873873873874	0.014378935405789283	0.013116943031313265	0.014285406065487324
26.81081081081081	0.014378935403463713	0.013116943037305456	0.014285415449212174
26.882882882882882	0.014378935398886428	0.013116943038957342	0.014285424596121542
26.954954954954953	0.014378935391583072	0.013116943035417314	0.014285433514385564
27.027027027027028	0.014378935381052612	0.013116943025785581	0.014285442212352596
27.0990990990991	0.014378935366766753	0.013116943009113119	0.014285450698565903
27.17117117117117	0.014378935357723869	0.013116943001704597	0.014285458959076191
27.243243243243242	0.014378935357261357	0.013116943009605092	0.014285466986959535
27.315315315315313	0.014378935356307408	0.013116943016388091	0.014285474806977007
27.38738738738739	0.014378935354749493	0.013116943021854914	0.014285482424296708
27.45945945945946	0.014378935352473251	0.013116943025803393	0.014285489843948014
27.53153153153153	0.01437893534936248	0.01311694302802787	0.014285497070821582
27.603603603603602	0.014378935345299142	0.0131169430283192	0.014285504109669339
27.675675675675677	0.014378935340163358	0.013116943026464748	0.014285510965104494
27.74774774774775	0.014378935333833413	0.013116943022248393	0.014285517641601526
27.81981981981982	0.014378935326185753	0.013116943015450522	0.014285524143496195
27.89189189189189	0.014378935317094985	0.013116943005848038	0.014285530474985535
27.963963963963963	0.01437893530643388	0.013116942993214352	0.014285536640127853
28.036036036036037	0.014378935294073372	0.013116942977319388	0.01428554264284274
28.10810810810811	0.014378935279882554	0.013116942957929582	0.014285548486911052
28.18018018018018	0.014378935263728678	0.01311694293480788	0.014285554175974933
28.25225225225225	0.014378935245477167	0.01311694290771374	0.014285559713537793
28.324324324324323	0.014378935224991599	0.013116942876403135	0.014285565102964321
28.396396396396398	0.014378935208319852	0.013116942851890587	0.014285570379178499
28.46846846846847	0.014378935198712686	0.013116942840098242	0.014285575562642445
28.54054054054054	0.014378935188807434	0.01311694282762605	0.014285580619305358
28.61261261261261	0.014378935178617476	0.01311694281450213	0.014285585552782289
28.684684684684683	0.014378935168158583	0.013116942800758813	0.014285590366571241
28.756756756756758	0.01437893515744892	0.013116942786432637	0.014285595064053162
28.82882882882883	0.014378935146509038	0.013116942771564357	0.014285599648491947
28.9009009009009	0.014378935135361886	0.013116942756198935	0.014285604123034437
28.972972972972972	0.014378935124032799	0.013116942740385544	0.014285608490710424
29.045045045045043	0.014378935112549503	0.013116942724177572	0.014285612754432641
29.117117117117118	0.014378935100942122	0.013116942707632615	0.014285616916996776
29.18918918918919	0.014378935089243162	0.013116942690812481	0.014285620981081461
29.26126126126126	0.014378935077487527	0.013116942673783188	0.014285624949248272
29.333333333333332	0.014378935065712509	0.01311694265661497	0.014285628823941734
29.405405405405403	0.014378935053957792	0.013116942639382267	0.014285632607489324
29.47747747747748	0.014378935042265452	0.01311694262216373	0.01428563630210146
29.54954954954955	0.014378935030679956	0.013116942605042224	0.014285639909871507
29.62162162162162	0.01437893501924816	0.013116942588104823	0.014285643432775783
29.693693693693692	0.014378935008019313	0.013116942571442816	0.01428564687267355
29.765765765765767	0.014378934997045059	0.0131169425551517	0.014285650231307016
29.83783783783784	0.014378934986379424	0.013116942539331182	0.014285653510301338
29.90990990990991	0.014378934976078835	0.013116942524085183	0.014285656711164618
29.98198198198198	0.014378934966202104	0.013116942509521834	0.01428565983528791
30.054054054054053	0.014378934956810438	0.013116942495753478	0.014285662883945208
30.126126126126128	0.014378934945102369	0.013116942477758407	0.014285665898479367
30.1981981981982	0.014378934933423028	0.013116942459744848	0.014285668847962597
30.27027027027027	0.014378934921930982	0.013116942441999522	0.014285671732052729
30.34234234234234	0.014378934910664594	0.013116942424593488	0.014285674552010144
30.414414414414413	0.014378934899663751	0.013116942407600479	0.014285677308990231
30.486486486486488	0.014378934888969878	0.013116942391096894	0.014285680004043394
30.55855855855856	0.014378934878625925	0.0131169423751618	0.014285682638115051
30.63063063063063	0.014378934868676379	0.013116942359876933	0.014285685212045629
30.7027027027027	0.014378934859167252	0.013116942345326697	0.014285687726570568
30.774774774774773	0.014378934850146092	0.013116942331598167	0.014285690182320326
30.846846846846848	0.014378934841661977	0.01311694231878108	0.014285692579820366
30.91891891891892	0.014378934833765513	0.013116942306967848	0.014285694919491169
30.99099099099099	0.014378934826508842	0.01311694229625355	0.014285697201648228
31.063063063063062	0.01437893481994563	0.013116942286735931	0.014285699426502046
31.135135135135133	0.014378934814131081	0.013116942278515408	0.01428570159415814
31.207207207207208	0.014378934809121929	0.013116942271695064	0.014285703704617042
31.27927927927928	0.014378934804976432	0.01311694226638065	0.014285705757774292
31.35135135135135	0.01437893480175439	0.013116942262680589	0.014285707753420447
31.423423423423422	0.014378934799517124	0.013116942260705967	0.014285709691241074
31.495495495495494	0.014378934798327492	0.013116942260570542	0.014285711570816753
31.56756756756757	0.014378934798249882	0.013116942262390742	0.014285713391623076
31.63963963963964	0.014378934799350212	0.013116942266285661	0.014285715153030652
31.71171171171171	0.014378934801695931	0.013116942272377063	0.014285716854305098
31.783783783783782	0.014378934802067733	0.01311694227489028	0.01428571856092355
31.855855855855857	0.014378934799392139	0.01311694227190013	0.014285720295013005
31.92792792792793	0.014378934797022892	0.01311694226942366	0.014285721989340503
32.0	0.014378934794956942	0.013116942267455843	0.014285723644297027
32.072072072072075	0.014378934793190707	0.013116942265990628	0.014285725260210125
32.14414414414414	0.014378934791720081	0.013116942265020937	0.014285726837343898
32.21621621621622	0.014378934790540426	0.013116942264538661	0.014285728375899006
32.288288288288285	0.014378934789646573	0.01311694226453467	0.014285729876012667
32.36036036036036	0.01437893478903283	0.013116942264998802	0.014285731337758656
32.432432432432435	0.01437893478869297	0.013116942265919869	0.014285732761147302
32.5045045045045	0.014378934788620238	0.013116942267285657	0.014285734146125497
32.57657657657658	0.014378934788807356	0.013116942269082924	0.014285735492576687
32.648648648648646	0.01437893478924651	0.013116942271297402	0.014285736800320876
32.72072072072072	0.01437893478992936	0.013116942273913796	0.014285738069114626
32.792792792792795	0.014378934790847037	0.013116942276915781	0.014285739298651056
32.86486486486486	0.014378934791990141	0.013116942280286011	0.01428574048855984
32.93693693693694	0.014378934793348747	0.013116942284006105	0.014285741638407212
33.009009009009006	0.014378934794912398	0.01311694228805666	0.014285742747695966
33.08108108108108	0.014378934796670108	0.013116942292417244	0.014285743815865446
33.153153153153156	0.014378934798610365	0.013116942297066402	0.014285744842291562
33.22522522522522	0.014378934800721124	0.013116942301981646	0.014285745826286774
33.2972972972973	0.014378934802989813	0.013116942307139463	0.014285746767100102
33.369369369369366	0.014378934805403332	0.013116942312515315	0.014285747663917126
33.44144144144144	0.014378934807948052	0.013116942318083635	0.01428574851585998
33.513513513513516	0.014378934810261947	0.01311694232332038	0.014285749460790401
33.585585585585584	0.014378934812622292	0.013116942328615436	0.014285750381207211
33.65765765765766	0.014378934815011936	0.013116942333937391	0.014285751276812727
33.729729729729726	0.01437893481741136	0.013116942339251174	0.014285752147981856
33.8018018018018	0.014378934819800415	0.013116942344520538	0.014285752995066018
33.873873873873876	0.014378934822158317	0.013116942349708071	0.014285753818393128
33.945945945945944	0.014378934824463658	0.013116942354775186	0.014285754618267602
34.01801801801802	0.014378934826694405	0.013116942359682129	0.014285755394970363
34.09009009009009	0.014378934828827886	0.013116942364387974	0.014285756148758832
34.16216216216216	0.014378934830840809	0.013116942368850627	0.014285756879866938
34.234234234234236	0.014378934832709245	0.013116942373026819	0.014285757588505107
34.306306306306304	0.014378934834408644	0.013116942376872116	0.014285758274860266
34.37837837837838	0.01437893483591382	0.013116942380340913	0.01428575893909585
34.45045045045045	0.014378934837198962	0.01311694238338643	0.014285759581351792
34.52252252252252	0.014378934838237628	0.013116942385960723	0.014285760201744525
34.5945945945946	0.01437893483900275	0.013116942388014674	0.014285760800366991
34.666666666666664	0.014378934839466626	0.013116942389497996	0.01428576137728863
34.73873873873874	0.01437893483960093	0.013116942390359232	0.014285761932555383
34.81081081081081	0.014378934839376703	0.013116942390545753	0.014285762466189695
34.88288288288288	0.014378934838764358	0.013116942390003763	0.014285762978190513
34.95495495495496	0.014378934837733679	0.01311694238867829	0.014285763468533287
35.027027027027025	0.014378934836253823	0.013116942386513201	0.014285763937169967
35.0990990990991	0.014378934834293316	0.013116942383451182	0.014285764384029006
35.171171171171174	0.014378934833411728	0.013116942382348638	0.014285764831557147
35.24324324324324	0.014378934833836865	0.013116942383624439	0.014285765284440593
35.31531531531532	0.014378934834164265	0.013116942384707557	0.014285765723705003
35.387387387387385	0.014378934834388516	0.013116942385588698	0.014285766149874007
35.45945945945946	0.01437893483450421	0.013116942386258563	0.014285766563471235
35.531531531531535	0.014378934834505933	0.013116942386707854	0.014285766965020314
35.6036036036036	0.014378934834388273	0.013116942386927278	0.014285767355044875
35.67567567567568	0.014378934834145823	0.013116942386907533	0.014285767734068543
35.747747747747745	0.01437893483377317	0.013116942386639326	0.014285768102614954
35.81981981981982	0.014378934833264901	0.013116942386113358	0.014285768461207729
35.891891891891895	0.01437893483261561	0.01311694238532033	0.014285768810370504
35.96396396396396	0.01437893483181988	0.01311694238425095	0.014285769150626904
36.03603603603604	0.014378934830872304	0.013116942382895916	0.014285769482500557
36.108108108108105	0.01437893482976747	0.013116942381245934	0.014285769806515096
36.18018018018018	0.014378934828499966	0.013116942379291703	0.014285770123194147
36.252252252252255	0.014378934827064382	0.013116942377023932	0.014285770433061342
36.32432432432432	0.014378934825455306	0.013116942374433319	0.014285770736640306
36.3963963963964	0.014378934823667328	0.01311694237151057	0.014285771034454671
36.468468468468465	0.014378934821695038	0.013116942368246384	0.014285771327028065
36.54054054054054	0.014378934819533023	0.013116942364631469	0.014285771614884117
36.612612612612615	0.014378934817175872	0.013116942360656523	0.014285771898546455
36.68468468468468	0.014378934814618174	0.013116942356312253	0.01428577217853871
36.75675675675676	0.01437893481185452	0.01311694235158936	0.01428577245538451
36.828828828828826	0.014378934809023327	0.013116942346734719	0.014285772724256292
36.9009009009009	0.014378934810285895	0.013116942349160363	0.01428577283065337
36.972972972972975	0.014378934811540834	0.013116942351561646	0.014285772927492106
37.04504504504504	0.014378934812786149	0.013116942353935358	0.014285773015168911
37.11711711711712	0.014378934814019851	0.013116942356278295	0.014285773094080197
37.189189189189186	0.014378934815239944	0.013116942358587248	0.014285773164622376
37.26126126126126	0.014378934816444443	0.013116942360859012	0.014285773227191859
37.333333333333336	0.014378934817631351	0.013116942363090378	0.01428577328218506
37.4054054054054	0.014378934818798678	0.01311694236527814	0.014285773329998386
37.47747747747748	0.014378934819944431	0.013116942367419093	0.014285773371028251
37.549549549549546	0.01437893482106662	0.013116942369510026	0.01428577340567107
37.62162162162162	0.014378934822163254	0.013116942371547737	0.014285773434323247
37.693693693693696	0.01437893482323234	0.013116942373529015	0.0142857734573812
37.765765765765764	0.014378934824271885	0.013116942375450654	0.014285773475241337
37.83783783783784	0.0143789348252799	0.013116942377309447	0.014285773488300072
37.909909909909906	0.01437893482625439	0.01311694237910219	0.014285773496953817
37.98198198198198	0.014378934827193367	0.013116942380825673	0.01428577350159898
38.054054054054056	0.014378934828094837	0.013116942382476689	0.014285773502631974
38.126126126126124	0.01437893482895681	0.013116942384052031	0.014285773500449211
38.1981981981982	0.014378934829777293	0.013116942385548494	0.014285773495447105
38.27027027027027	0.014378934830554293	0.013116942386962871	0.014285773488022064
38.34234234234234	0.014378934831285823	0.013116942388291954	0.0142857734785705
38.414414414414416	0.014378934831969885	0.013116942389532534	0.014285773467488827
38.486486486486484	0.014378934832604492	0.013116942390681409	0.014285773455173454
38.55855855855856	0.01437893483318765	0.013116942391735368	0.014285773442020793
38.63063063063063	0.014378934833717369	0.013116942392691205	0.014285773428427257
38.7027027027027	0.014378934834191656	0.013116942393545715	0.014285773414789257
38.77477477477478	0.014378934834608519	0.01311694239429569	0.014285773401503204
38.846846846846844	0.014378934834965967	0.01311694239493792	0.01428577338896551
38.91891891891892	0.01437893483526201	0.013116942395469204	0.014285773377572586
38.990990990990994	0.014378934835494654	0.01311694239588633	0.014285773367720845
39.06306306306306	0.014378934835661907	0.013116942396186094	0.014285773359806696
39.13513513513514	0.014378934835761779	0.013116942396365287	0.014285773354226552
39.207207207207205	0.014378934835792277	0.013116942396420703	0.014285773351376827
39.27927927927928	0.01437893483575141	0.013116942396349137	0.014285773351653928
39.351351351351354	0.014378934835637186	0.013116942396147378	0.01428577335545427
39.42342342342342	0.014378934835447613	0.013116942395812225	0.014285773363174263
39.4954954954955	0.014378934835180702	0.013116942395340463	0.01428577337521032
39.567567567567565	0.014378934834834456	0.013116942394728893	0.014285773391958849
39.63963963963964	0.014378934834406889	0.013116942393974302	0.014285773413816266
39.711711711711715	0.014378934833896006	0.013116942393073488	0.01428577344117898
39.78378378378378	0.014378934833299814	0.01311694239202324	0.014285773474443403
39.85585585585586	0.014378934832616326	0.013116942390820355	0.014285773514005947
39.927927927927925	0.014378934831843545	0.013116942389461622	0.014285773560263023
40.0	0.014378934830979484	0.013116942387943836	0.014285773613611044
40.072072072072075	0.014378934830022148	0.013116942386263791	0.01428577367444642
40.14414414414414	0.014378934828969547	0.01311694238441828	0.014285773743165564
40.21621621621622	0.014378934827819689	0.013116942382404094	0.014285773820164886
40.288288288288285	0.014378934826570582	0.013116942380218027	0.014285773905840798
40.36036036036036	0.014378934825220235	0.013116942377856874	0.014285774000589712
40.432432432432435	0.014378934823766655	0.013116942375317424	0.014285774104808038
40.5045045045045	0.014378934822207852	0.013116942372596476	0.01428577421889219
40.57657657657658	0.014378934820541832	0.013116942369690817	0.01428577434323858
40.648648648648646	0.014378934818766604	0.013116942366597243	0.014285774478243616
40.72072072072072	0.01437893481688018	0.013116942363312548	0.01428577462430371
40.792792792792795	0.014378934814880562	0.013116942359833524	0.014285774781815279
40.86486486486486	0.014378934812765764	0.013116942356156963	0.014285774951174729
40.93693693693694	0.01437893481053379	0.01311694235227966	0.014285775132778473
41.009009009009006	0.01437893480818265	0.013116942348198407	0.014285775327022923
41.08108108108108	0.014378934805710356	0.013116942343909997	0.014285775534304492
41.153153153153156	0.014378934803114909	0.013116942339411224	0.014285775755019587
41.22522522522522	0.014378934800394323	0.01311694233469888	0.014285775989564625
41.2972972972973	0.01437893479836623	0.013116942331162102	0.01428577614199097
41.369369369369366	0.01437893479805651	0.013116942330543785	0.014285776091871595
41.44144144144144	0.014378934797742991	0.013116942329918562	0.014285776041805226
41.513513513513516	0.014378934797425707	0.013116942329286658	0.014285775991950836
41.585585585585584	0.014378934797104682	0.013116942328648296	0.014285775942467407
41.65765765765766	0.014378934796779947	0.013116942328003704	0.014285775893513914
41.729729729729726	0.014378934796451527	0.013116942327353102	0.014285775845249336
41.8018018018018	0.014378934796119455	0.013116942326696718	0.014285775797832651
41.873873873873876	0.014378934795783754	0.013116942326034773	0.01428577575142284
41.945945945945944	0.014378934795444456	0.013116942325367495	0.014285775706178875
42.01801801801802	0.014378934795101588	0.013116942324695107	0.014285775662259737
42.09009009009009	0.014378934794755178	0.013116942324017831	0.014285775619824406
42.16216216216216	0.014378934794405255	0.013116942323335896	0.01428577557903186
42.234234234234236	0.014378934794051845	0.013116942322649523	0.014285775540041073
42.306306306306304	0.014378934793694977	0.013116942321958936	0.014285775503011026
42.37837837837838	0.01437893479333468	0.013116942321264362	0.014285775468100696
42.45045045045045	0.014378934792970983	0.013116942320566023	0.014285775435469062
42.52252252252252	0.014378934792603914	0.013116942319864145	0.014285775405275102
42.5945945945946	0.014378934792233499	0.013116942319158952	0.014285775377677792
42.666666666666664	0.014378934791859768	0.013116942318450668	0.014285775352836113
42.73873873873874	0.014378934791482749	0.013116942317739516	0.014285775330909042
42.81081081081081	0.01437893479110247	0.013116942317025725	0.014285775312055557
42.88288288288288	0.014378934790718959	0.013116942316309515	0.014285775296434636
42.95495495495496	0.014378934790332244	0.01311694231559111	0.014285775284205255
43.027027027027025	0.014378934789942354	0.013116942314870738	0.014285775275526396
43.0990990990991	0.014378934789549318	0.013116942314148622	0.014285775270557034
43.171171171171174	0.014378934789153162	0.013116942313424983	0.014285775269456147
43.24324324324324	0.014378934788753914	0.013116942312700051	0.014285775272382716
43.31531531531532	0.014378934788351606	0.013116942311974047	0.014285775279495715
43.387387387387385	0.014378934787946262	0.013116942311247196	0.014285775290954126
43.45945945945946	0.014378934787537913	0.013116942310519722	0.014285775306916923
43.531531531531535	0.014378934787126584	0.013116942309791851	0.014285775327543087
43.6036036036036	0.014378934786712306	0.013116942309063805	0.014285775352991597
43.67567567567568	0.014378934786295107	0.013116942308335811	0.014285775383421427
43.747747747747745	0.014378934785875016	0.013116942307608091	0.014285775418991557
43.81981981981982	0.014378934785452057	0.013116942306880871	0.014285775459860968
43.891891891891895	0.014378934785026262	0.013116942306154374	0.014285775506188633
43.96396396396396	0.014378934784597659	0.013116942305428826	0.014285775558133533
44.03603603603604	0.014378934784166275	0.013116942304704449	0.014285775615854646
44.108108108108105	0.01437893478373214	0.01311694230398147	0.014285775679510948
44.18018018018018	0.014378934783295279	0.013116942303260113	0.014285775749261419
44.252252252252255	0.014378934782855722	0.0131169423025406	0.014285775825265037
44.32432432432432	0.014378934782413498	0.013116942301823158	0.01428577590768078
44.3963963963964	0.014378934781968633	0.013116942301108011	0.014285775996667626
44.468468468468465	0.014378934781521158	0.013116942300395383	0.014285776092384551
44.54054054054054	0.0143789347810711	0.013116942299685498	0.014285776194990536
44.612612612612615	0.014378934780618486	0.01311694229897858	0.014285776304644556
44.68468468468468	0.014378934780163347	0.013116942298274854	0.014285776421505593
44.75675675675676	0.014378934779705707	0.013116942297574546	0.014285776545732622
44.828828828828826	0.014378934779245598	0.013116942296877878	0.014285776677484622
44.9009009009009	0.014378934778783048	0.013116942296185074	0.014285776816920571
44.972972972972975	0.014378934778318083	0.013116942295496361	0.014285776964199446
45.04504504504504	0.014378934777850731	0.01311694229481196	0.014285777119480227
45.11711711711712	0.014378934777381024	0.0131169422941321	0.01428577728292189
45.189189189189186	0.014378934776908985	0.013116942293457003	0.014285777454683415
45.26126126126126	0.014378934776434647	0.013116942292786891	0.01428577763492378
45.333333333333336	0.014378934775958033	0.013116942292121991	0.01428577782380196
45.4054054054054	0.014378934775479177	0.013116942291462527	0.014285778021476937
45.47747747747748	0.014378934774998103	0.013116942290808726	0.014285778228107686
45.549549549549546	0.014378934774514842	0.013116942290160806	0.014285778443853188
45.62162162162162	0.01437893477402942	0.013116942289518997	0.014285778668872416
45.693693693693696	0.014378934773541867	0.01311694228888352	0.014285778903324355
45.765765765765764	0.01437893477315774	0.013116942288320537	0.014285779030542607
45.83783783783784	0.014378934772848349	0.013116942287812326	0.014285779082477584
45.909909909909906	0.01437893477254554	0.013116942287316512	0.014285779134771408
45.98198198198198	0.014378934772249474	0.013116942286833404	0.014285779187432214
46.054054054054056	0.014378934771960316	0.013116942286363313	0.01428577924046814
46.126126126126124	0.014378934771678233	0.013116942285906546	0.014285779293887324
46.1981981981982	0.014378934771403387	0.013116942285463415	0.014285779347697902
46.27027027027027	0.014378934771135943	0.013116942285034228	0.014285779401908014
46.34234234234234	0.014378934770876067	0.013116942284619296	0.014285779456525797
46.414414414414416	0.014378934770623922	0.013116942284218926	0.014285779511559385
46.486486486486484	0.014378934770379671	0.01311694228383343	0.01428577956701692
46.55855855855856	0.014378934770143481	0.013116942283463117	0.014285779622906537
46.63063063063063	0.014378934769915516	0.013116942283108295	0.014285779679236374
46.7027027027027	0.01437893476969594	0.013116942282769276	0.014285779736014567
46.77477477477478	0.014378934769484918	0.013116942282446368	0.014285779793249256
46.846846846846844	0.014378934769282615	0.01311694228213988	0.01428577985094858
46.91891891891892	0.014378934769089191	0.013116942281850123	0.01428577990912067
46.99099099099099	0.014378934768904816	0.013116942281577403	0.014285779967773669
47.06306306306306	0.014378934768729652	0.013116942281322035	0.014285780026915712
47.13513513513514	0.014378934768563865	0.013116942281084325	0.014285780086554938
47.207207207207205	0.014378934768407617	0.013116942280864583	0.014285780146699482
47.27927927927928	0.014378934768261072	0.013116942280663119	0.014285780207357485
47.351351351351354	0.014378934768124399	0.013116942280480243	0.014285780268537083
47.42342342342342	0.014378934767997759	0.013116942280316263	0.014285780330246411
47.4954954954955	0.014378934767881317	0.01311694228017149	0.01428578039249361
47.567567567567565	0.014378934767775237	0.013116942280046232	0.014285780455286817
47.63963963963964	0.014378934767679683	0.0131169422799408	0.014285780518634167
47.711711711711715	0.014378934767594822	0.013116942279855503	0.0142857805825438
47.78378378378378	0.014378934767520817	0.013116942279790648	0.01428578064702385
47.85585585585586	0.014378934767457831	0.01311694227974655	0.014285780712082459
47.927927927927925	0.01437893476740603	0.013116942279723515	0.014285780777727762
48.0	0.01437893476736558	0.013116942279721851	0.014285780843967897
48.072072072072075	0.014378934767336643	0.013116942279741872	0.014285780910811001
48.14414414414414	0.014378934767319385	0.013116942279783883	0.014285780978265212
48.21621621621622	0.014378934767313967	0.013116942279848196	0.014285781046338668
48.288288288288285	0.014378934767320559	0.013116942279935121	0.014285781115039505
48.36036036036036	0.01437893476733932	0.013116942280044966	0.014285781184375861
48.432432432432435	0.014378934767370418	0.013116942280178042	0.014285781254355872
48.5045045045045	0.014378934767414017	0.013116942280334656	0.01428578132498768
48.57657657657658	0.014378934767470281	0.013116942280515121	0.014285781396279418
48.648648648648646	0.014378934767539374	0.013116942280719742	0.014285781468239224
48.72072072072072	0.01437893476762146	0.013116942280948833	0.01428578154087524
48.792792792792795	0.014378934767716706	0.013116942281202701	0.014285781614195596
48.86486486486486	0.014378934767825273	0.013116942281481657	0.014285781688208436
48.93693693693694	0.014378934767947328	0.013116942281786009	0.014285781762921893
49.009009009009006	0.014378934768083036	0.013116942282116068	0.014285781838344109
49.08108108108108	0.014378934768232559	0.013116942282472142	0.014285781914483216
49.153153153153156	0.014378934768396062	0.013116942282854541	0.014285781991347356
49.22522522522522	0.014378934768573711	0.013116942283263577	0.014285782068944665
49.2972972972973	0.014378934768765669	0.013116942283699555	0.014285782147283278
49.369369369369366	0.0143789347689721	0.013116942284162788	0.014285782226371337
49.44144144144144	0.01437893476919317	0.013116942284653583	0.014285782306216976
49.513513513513516	0.014378934769429044	0.013116942285172253	0.014285782386828334
49.585585585585584	0.014378934769679885	0.013116942285719104	0.014285782468213548
49.65765765765766	0.014378934769945857	0.013116942286294448	0.014285782550380755
49.729729729729726	0.014378934770227126	0.013116942286898591	0.014285782633338094
49.8018018018018	0.014378934770523854	0.013116942287531847	0.0142857827170937
49.873873873873876	0.014378934770836209	0.013116942288194523	0.014285782801655714
49.945945945945944	0.014378934771164354	0.01311694228888693	0.014285782887032271
50.01801801801802	0.014378934771508452	0.013116942289609374	0.014285782973231508
50.09009009009009	0.014378934771868667	0.01311694229036217	0.014285783060261563
50.16216216216216	0.014378934772245168	0.013116942291145623	0.014285783148130575
50.234234234234236	0.014378934772326926	0.01311694229134931	0.014285783198194055
50.306306306306304	0.014378934772371088	0.013116942291478155	0.01428578324262543
50.37837837837838	0.014378934772417152	0.013116942291609687	0.014285783286344889
50.45045045045045	0.014378934772465119	0.013116942291743906	0.014285783329352434
50.52252252252252	0.014378934772514985	0.01311694229188081	0.014285783371648065
50.5945945945946	0.014378934772566753	0.013116942292020402	0.01428578341323178
50.666666666666664	0.014378934772620422	0.01311694229216268	0.014285783454103583
50.73873873873874	0.014378934772675992	0.013116942292307646	0.01428578349426347
50.81081081081081	0.014378934772733462	0.013116942292455297	0.014285783533711443
50.88288288288288	0.014378934772792834	0.013116942292605637	0.0142857835724475
50.95495495495496	0.014378934772854108	0.013116942292758662	0.014285783610471645
51.027027027027025	0.014378934772917282	0.013116942292914373	0.014285783647783875
51.0990990990991	0.014378934772982358	0.013116942293072772	0.01428578368438419
51.17117117117117	0.014378934773049334	0.013116942293233857	0.01428578372027259
51.24324324324324	0.014378934773118211	0.013116942293397629	0.014285783755449076
51.31531531531532	0.01437893477318899	0.013116942293564087	0.014285783789913648
51.387387387387385	0.01437893477326167	0.013116942293733232	0.014285783823666305
51.45945945945946	0.01437893477333625	0.013116942293905063	0.014285783856707047
51.531531531531535	0.014378934773412733	0.013116942294079581	0.014285783889035876
51.6036036036036	0.014378934773491114	0.013116942294256787	0.01428578392065279
51.67567567567568	0.014378934773571399	0.013116942294436678	0.014285783951557789
51.747747747747745	0.014378934773653585	0.013116942294619257	0.014285783981750873
51.81981981981982	0.01437893477373767	0.013116942294804522	0.014285784011232044
51.891891891891895	0.014378934773823657	0.013116942294992473	0.0142857840400013
51.96396396396396	0.014378934773911545	0.013116942295183112	0.014285784068058641
52.03603603603604	0.014378934774001336	0.013116942295376436	0.01428578409540407
52.108108108108105	0.014378934774093027	0.013116942295572448	0.01428578412203758
52.18018018018018	0.014378934774186619	0.013116942295771147	0.014285784147959179
52.252252252252255	0.01437893477428211	0.01311694229597253	0.014285784173168862
52.32432432432432	0.014378934774379504	0.013116942296176602	0.014285784197666632
52.3963963963964	0.0143789347744788	0.01311694229638336	0.014285784221452488
52.468468468468465	0.014378934774579995	0.013116942296592805	0.014285784244526428
52.54054054054054	0.014378934774683093	0.013116942296804936	0.014285784266888453
52.612612612612615	0.01437893477478809	0.013116942297019756	0.014285784288538564
52.68468468468468	0.01437893477489499	0.01311694229723726	0.014285784309476761
52.75675675675676	0.01437893477500379	0.01311694229745745	0.014285784329703044
52.828828828828826	0.014378934775114491	0.01311694229768033	0.014285784349217411
52.9009009009009	0.014378934775227094	0.013116942297905894	0.014285784368019866
52.972972972972975	0.014378934775341598	0.013116942298134145	0.014285784386110403
53.04504504504504	0.014378934775458003	0.013116942298365084	0.014285784403489028
53.11711711711712	0.01437893477557631	0.013116942298598708	0.01428578442015574
53.189189189189186	0.014378934775696515	0.013116942298835019	0.014285784436110534
53.26126126126126	0.014378934775818624	0.013116942299074017	0.014285784451353416
53.333333333333336	0.014378934775942633	0.013116942299315702	0.014285784465884382
53.4054054054054	0.014378934776068542	0.013116942299560072	0.014285784479703434
53.47747747747748	0.014378934776196353	0.013116942299807132	0.014285784492810573
53.549549549549546	0.014378934776326065	0.013116942300056876	0.014285784505205795
53.62162162162162	0.014378934776457679	0.013116942300309306	0.014285784516889105
53.693693693693696	0.014378934776591194	0.013116942300564425	0.0142857845278605
53.765765765765764	0.01437893477672661	0.01311694230082223	0.014285784538119978
53.83783783783784	0.014378934776863927	0.01311694230108272	0.014285784547667544
53.909909909909906	0.014378934777003144	0.013116942301345899	0.014285784556503195
53.98198198198198	0.014378934777144263	0.013116942301611763	0.014285784564626933
54.054054054054056	0.014378934777287283	0.013116942301880314	0.014285784572038754
54.126126126126124	0.014378934777432203	0.013116942302151552	0.014285784578738662
54.1981981981982	0.014378934777579025	0.013116942302425477	0.014285784584726655
54.27027027027027	0.01437893477772775	0.013116942302702087	0.014285784590002733
54.34234234234234	0.014378934777878374	0.013116942302981386	0.014285784594566898
54.414414414414416	0.014378934778030898	0.013116942303263369	0.014285784598419149
54.486486486486484	0.014378934778185325	0.01311694230354804	0.014285784601559484
54.55855855855856	0.014378934778341653	0.013116942303835399	0.014285784603987904
54.63063063063063	0.01437893477847279	0.01311694230408133	0.01428578461051732
54.7027027027027	0.014378934778471816	0.013116942304111742	0.014285784640143233
54.77477477477478	0.014378934778470864	0.013116942304141779	0.014285784669391038
54.846846846846844	0.014378934778469932	0.013116942304171444	0.01428578469826074
54.91891891891892	0.014378934778469025	0.013116942304200737	0.014285784726752336
54.99099099099099	0.014378934778468138	0.013116942304229658	0.014285784754865827
55.06306306306306	0.014378934778467274	0.013116942304258205	0.014285784782601212
55.13513513513514	0.014378934778466433	0.013116942304286379	0.014285784809958492
55.207207207207205	0.014378934778465614	0.013116942304314181	0.014285784836937666
55.27927927927928	0.014378934778464816	0.013116942304341609	0.014285784863538735
55.351351351351354	0.014378934778464041	0.013116942304368665	0.014285784889761698
55.42342342342342	0.014378934778463288	0.013116942304395349	0.014285784915606557
55.4954954954955	0.014378934778462558	0.013116942304421658	0.014285784941073309
55.567567567567565	0.014378934778461848	0.013116942304447597	0.014285784966161957
55.63963963963964	0.014378934778461161	0.013116942304473161	0.014285784990872498
55.711711711711715	0.014378934778460497	0.013116942304498353	0.014285785015204935
55.78378378378378	0.014378934778459855	0.013116942304523172	0.014285785039159265
55.85585585585586	0.014378934778459234	0.01311694230454762	0.014285785062735491
55.927927927927925	0.014378934778458636	0.013116942304571692	0.014285785085933611
56.0	0.01437893477845806	0.013116942304595394	0.014285785108753626
56.072072072072075	0.014378934778457506	0.013116942304618722	0.014285785131195536
56.14414414414414	0.014378934778456975	0.013116942304641678	0.01428578515325934
56.21621621621622	0.014378934778456465	0.01311694230466426	0.014285785174945038
56.288288288288285	0.014378934778455978	0.01311694230468647	0.014285785196252633
56.36036036036036	0.014378934778455513	0.013116942304708307	0.01428578521718212
56.432432432432435	0.014378934778455069	0.01311694230472977	0.014285785237733502
56.5045045045045	0.014378934778454647	0.013116942304750863	0.01428578525790678
56.57657657657658	0.014378934778454248	0.01311694230477158	0.01428578527770195
56.648648648648646	0.014378934778453872	0.013116942304791927	0.014285785297119017
56.72072072072072	0.014378934778453518	0.013116942304811901	0.014285785316157979
56.792792792792795	0.014378934778453185	0.0131169423048315	0.014285785334818835
56.86486486486486	0.014378934778452875	0.013116942304850727	0.014285785353101583
56.93693693693694	0.014378934778452587	0.013116942304869584	0.014285785371006228
57.009009009009006	0.014378934778452321	0.013116942304888066	0.014285785388532767
57.08108108108108	0.014378934778452077	0.013116942304906174	0.014285785405681201
57.153153153153156	0.014378934778451855	0.013116942304923912	0.01428578542245153
57.22522522522522	0.014378934778451655	0.013116942304941275	0.014285785438843754
57.2972972972973	0.014378934778451478	0.013116942304958266	0.01428578545485787
57.369369369369366	0.014378934778451322	0.013116942304974885	0.014285785470493884
57.44144144144144	0.014378934778451188	0.013116942304991129	0.01428578548575179
57.513513513513516	0.014378934778451077	0.013116942305007002	0.014285785500631592
57.585585585585584	0.014378934778450989	0.013116942305022502	0.014285785515133287
57.65765765765766	0.014378934778450923	0.01311694230503763	0.014285785529256878
57.729729729729726	0.014378934778450878	0.013116942305052384	0.014285785543002364
57.8018018018018	0.014378934778450855	0.013116942305066765	0.014285785556369744
57.873873873873876	0.014378934778450855	0.013116942305080774	0.014285785569359017
57.945945945945944	0.014378934778450876	0.013116942305094411	0.014285785581970186
58.01801801801802	0.01437893477845092	0.013116942305107673	0.014285785594203251
58.09009009009009	0.014378934778450985	0.013116942305120564	0.01428578560605821
58.16216216216216	0.014378934778451074	0.013116942305133081	0.014285785617535062
58.234234234234236	0.014378934778451185	0.013116942305145226	0.014285785628633809
58.306306306306304	0.014378934778451317	0.013116942305156998	0.014285785639354452
58.37837837837838	0.014378934778451471	0.013116942305168399	0.014285785649696988
58.45045045045045	0.014378934778451648	0.013116942305179425	0.01428578565966142
58.52252252252252	0.014378934778451848	0.01311694230519008	0.014285785669247745
58.5945945945946	0.014378934778452068	0.01311694230520036	0.014285785678455966
58.666666666666664	0.01437893477845231	0.013116942305210268	0.014285785687286081
58.73873873873874	0.014378934778452576	0.013116942305219804	0.01428578569573809
58.81081081081081	0.014378934778452864	0.013116942305228967	0.014285785703811994
58.88288288288288	0.014378934778453173	0.013116942305237756	0.014285785711507792
58.95495495495496	0.014378934778453504	0.013116942305246173	0.014285785718825486
59.027027027027025	0.014378934778453858	0.013116942305254219	0.014285785725765075
59.0990990990991	0.014378934778454235	0.01311694230526189	0.014285785732326558
59.17117117117117	0.014378934778454632	0.013116942305269188	0.014285785738509934
59.24324324324324	0.014378934778455052	0.013116942305276115	0.014285785744315205
59.31531531531532	0.014378934778455494	0.013116942305282668	0.014285785749742373
59.387387387387385	0.014378934778455959	0.01311694230528885	0.014285785754791433
59.45945945945946	0.014378934778456446	0.013116942305294657	0.01428578575946239
59.531531531531535	0.014378934778456955	0.013116942305300092	0.01428578576375524
59.6036036036036	0.014378934778457485	0.013116942305305154	0.014285785767669984
59.67567567567568	0.014378934778458039	0.013116942305309843	0.014285785771206623
59.747747747747745	0.014378934778458613	0.01311694230531416	0.014285785774365158
59.81981981981982	0.014378934778459211	0.013116942305318104	0.014285785777145586
59.891891891891895	0.01437893477845983	0.013116942305321675	0.01428578577954791
59.96396396396396	0.014378934778460473	0.013116942305324873	0.014285785781572127
60.03603603603604	0.014378934778461135	0.013116942305327698	0.014285785783218239
60.108108108108105	0.01437893477846182	0.013116942305330151	0.014285785784486247
60.18018018018018	0.01437893477846253	0.013116942305332231	0.014285785785376148
60.252252252252255	0.014378934778463259	0.01311694230533394	0.014285785785887944
60.32432432432432	0.014378934778464011	0.013116942305335274	0.014285785786021635
60.3963963963964	0.014378934778464785	0.013116942305336235	0.01428578578577722
60.468468468468465	0.014378934778465583	0.013116942305336825	0.0142857857851547
60.54054054054054	0.014378934778466402	0.01311694230533704	0.014285785784154076
60.612612612612615	0.014378934778467242	0.013116942305336884	0.014285785782775345
60.68468468468468	0.014378934778468105	0.013116942305336355	0.014285785781018507
60.75675675675676	0.01437893477846899	0.013116942305335453	0.014285785778883566
60.828828828828826	0.014378934778469897	0.013116942305334178	0.014285785776370519
60.9009009009009	0.014378934778470827	0.01311694230533253	0.014285785773479368
60.972972972972975	0.014378934778471778	0.013116942305330509	0.01428578577021011
61.04504504504504	0.014378934778472751	0.013116942305328116	0.014285785766562746
61.11711711711712	0.014378934778473747	0.01311694230532535	0.014285785762537277
61.189189189189186	0.014378934778474765	0.013116942305322211	0.014285785758133704
61.26126126126126	0.014378934778475806	0.0131169423053187	0.014285785753352024
61.333333333333336	0.014378934778476868	0.013116942305314815	0.01428578574819224
61.4054054054054	0.014378934778477952	0.013116942305310558	0.014285785742654348
61.47747747747748	0.014378934778479058	0.013116942305305928	0.014285785736738353
61.549549549549546	0.014378934778480186	0.013116942305300926	0.014285785730444252
61.62162162162162	0.014378934778481338	0.01311694230529555	0.014285785723772046
61.693693693693696	0.01437893477848251	0.013116942305289802	0.014285785716721735
61.765765765765764	0.014378934778483706	0.013116942305283682	0.014285785709293317
61.83783783783784	0.014378934778484922	0.013116942305277187	0.014285785701486794
61.909909909909906	0.014378934778486162	0.01311694230527032	0.014285785693302166
61.98198198198198	0.014378934778487423	0.013116942305263082	0.014285785684739432
62.054054054054056	0.014378934778488707	0.01311694230525547	0.014285785675798593
62.126126126126124	0.014378934778490012	0.013116942305247485	0.01428578566647965
62.1981981981982	0.01437893477849134	0.013116942305239127	0.0142857856567826
62.27027027027027	0.01437893477849269	0.013116942305230396	0.014285785646707445
62.34234234234234	0.014378934778494062	0.013116942305221294	0.014285785636254184
62.414414414414416	0.014378934778495457	0.013116942305211817	0.014285785625422818
62.486486486486484	0.014378934778496872	0.013116942305201969	0.014285785614213347
62.55855855855856	0.01437893477849831	0.013116942305191746	0.014285785602625771
62.63063063063063	0.014378934778499771	0.013116942305181152	0.014285785590660089
62.7027027027027	0.014378934778501254	0.013116942305170185	0.014285785578316302
62.77477477477478	0.01437893477850276	0.013116942305158846	0.014285785565594409
62.846846846846844	0.014378934778504287	0.013116942305147133	0.01428578555249441
62.91891891891892	0.014378934778505836	0.013116942305135049	0.014285785539016306
62.99099099099099	0.014378934778507407	0.01311694230512259	0.014285785525160096
63.06306306306306	0.014378934778509	0.013116942305109758	0.014285785510925783
63.13513513513514	0.014378934778510617	0.013116942305096555	0.014285785496313362
63.207207207207205	0.014378934778512254	0.01311694230508298	0.014285785481322838
63.27927927927928	0.014378934778513914	0.013116942305069029	0.014285785465954206
63.35135135135135	0.014378934778515595	0.013116942305054707	0.01428578545020747
63.42342342342342	0.0143789347785173	0.013116942305040012	0.01428578543408263
63.4954954954955	0.014378934778519026	0.013116942305024946	0.014285785417579683
63.567567567567565	0.014378934778520775	0.013116942305009505	0.01428578540069863
63.63963963963964	0.014378934778522545	0.013116942304993691	0.014285785383439472
63.711711711711715	0.014378934778524338	0.013116942304977506	0.014285785365802208
63.78378378378378	0.014378934778526153	0.013116942304960947	0.014285785347786841
63.85585585585586	0.01437893477852799	0.013116942304944016	0.014285785329393367
63.927927927927925	0.014378934778529848	0.013116942304926712	0.014285785310621787
64.0	0.01437893477853173	0.013116942304909035	0.014285785291472102
64.07207207207207	0.014378934778533633	0.013116942304890985	0.014285785271944313
64.14414414414415	0.014378934778535558	0.013116942304872562	0.014285785252038417
64.21621621621621	0.014378934778537506	0.013116942304853767	0.014285785231754417
64.28828828828829	0.014378934778539475	0.013116942304834598	0.01428578521109231
64.36036036036036	0.014378934778541469	0.013116942304815058	0.014285785190052098
64.43243243243244	0.014378934778543483	0.013116942304795143	0.014285785168633781
64.50450450450451	0.014378934778545517	0.013116942304774858	0.014285785146837359
64.57657657657657	0.014378934778547577	0.013116942304754199	0.014285785124662831
64.64864864864865	0.014378934778549657	0.013116942304733167	0.014285785102110198
64.72072072072072	0.014378934778551759	0.013116942304711762	0.014285785079179459
64.7927927927928	0.014378934778553884	0.013116942304689985	0.014285785055870614
64.86486486486487	0.014378934778556032	0.013116942304667834	0.014285785032183666
64.93693693693693	0.0143789347785582	0.01311694230464531	0.01428578500811861
65.009009009009	0.014378934778560391	0.013116942304622415	0.01428578498367545
65.08108108108108	0.014378934778562604	0.013116942304599146	0.014285784958854185
65.15315315315316	0.01437893477856484	0.013116942304575505	0.014285784933654812
65.22522522522523	0.014378934778567097	0.013116942304551491	0.014285784908077337
65.29729729729729	0.014378934778569377	0.013116942304527104	0.014285784882121755
65.36936936936937	0.014378934778571679	0.013116942304502345	0.014285784855788068
65.44144144144144	0.014378934778574003	0.013116942304477212	0.014285784829076274
65.51351351351352	0.014378934778576349	0.013116942304451706	0.014285784801986376
65.58558558558559	0.014378934778578718	0.013116942304425828	0.014285784774518372
65.65765765765765	0.014378934778581109	0.013116942304399578	0.014285784746672265
65.72972972972973	0.01437893477858352	0.013116942304372953	0.01428578471844805
65.8018018018018	0.014378934778585956	0.013116942304345958	0.01428578468984573
65.87387387387388	0.014378934778588412	0.013116942304318589	0.014285784660865304
65.94594594594595	0.014378934778590891	0.013116942304290847	0.014285784631506775
66.01801801801801	0.014378934778593392	0.013116942304262733	0.014285784601770138
66.09009009009009	0.014378934778595915	0.013116942304234245	0.014285784571655398
66.16216216216216	0.014378934778598461	0.013116942304205384	0.01428578454116255
66.23423423423424	0.014378934778601029	0.01311694230417615	0.014285784510291598
66.30630630630631	0.014378934778603619	0.013116942304146546	0.014285784479042541
66.37837837837837	0.01437893477860623	0.013116942304116566	0.014285784447415378
66.45045045045045	0.014378934778608864	0.013116942304086216	0.01428578441541011
66.52252252252252	0.01437893477861152	0.013116942304055492	0.014285784383026736
66.5945945945946	0.014378934778614199	0.013116942304024395	0.014285784350265257
66.66666666666667	0.014378934778616898	0.013116942303992926	0.014285784317125672
66.73873873873873	0.014378934778619621	0.013116942303961083	0.014285784283607982
66.8108108108108	0.014378934778622366	0.013116942303928868	0.014285784249712186
66.88288288288288	0.014378934778625108	0.013116942303896716	0.014285784215875442
66.95495495495496	0.014378934778626921	0.013116942303881681	0.014285784199138327
67.02702702702703	0.014378934778628729	0.013116942303866772	0.01428578418252023
67.09909909909909	0.014378934778630531	0.013116942303851986	0.014285784166021153
67.17117117117117	0.01437893477863233	0.013116942303837326	0.014285784149641092
67.24324324324324	0.014378934778634122	0.013116942303822791	0.01428578413338005
67.31531531531532	0.01437893477863591	0.013116942303808379	0.014285784117238024
67.38738738738739	0.014378934778637694	0.013116942303794094	0.014285784101215018
67.45945945945945	0.014378934778639472	0.013116942303779931	0.014285784085311028
67.53153153153153	0.014378934778641245	0.013116942303765894	0.014285784069526056
67.6036036036036	0.014378934778643014	0.013116942303751981	0.014285784053860103
67.67567567567568	0.014378934778644777	0.013116942303738194	0.014285784038313166
67.74774774774775	0.014378934778646536	0.013116942303724531	0.014285784022885249
67.81981981981981	0.01437893477864829	0.013116942303710992	0.014285784007576347
67.89189189189189	0.014378934778650038	0.013116942303697579	0.014285783992386464
67.96396396396396	0.014378934778651781	0.013116942303684289	0.0142857839773156
68.03603603603604	0.01437893477865352	0.013116942303671124	0.014285783962363753
68.10810810810811	0.014378934778655253	0.013116942303658084	0.014285783947530923
68.18018018018017	0.014378934778656982	0.01311694230364517	0.014285783932817112
68.25225225225225	0.014378934778658706	0.01311694230363238	0.014285783918222317
68.32432432432432	0.014378934778660424	0.013116942303619712	0.014285783903746541
68.3963963963964	0.014378934778662138	0.013116942303607172	0.014285783889389782
68.46846846846847	0.014378934778663846	0.013116942303594755	0.014285783875152041
68.54054054054053	0.014378934778665552	0.013116942303582462	0.014285783861033319
68.61261261261261	0.01437893477866725	0.013116942303570295	0.014285783847033613
68.68468468468468	0.014378934778668945	0.013116942303558253	0.014285783833152925
68.75675675675676	0.014378934778670634	0.013116942303546335	0.014285783819391256
68.82882882882883	0.014378934778672317	0.013116942303534542	0.014285783805748603
68.9009009009009	0.014378934778673996	0.013116942303522873	0.01428578379222497
68.97297297297297	0.014378934778675672	0.013116942303511328	0.014285783778820354
69.04504504504504	0.01437893477867734	0.01311694230349991	0.014285783765534755
69.11711711711712	0.014378934778679004	0.013116942303488616	0.014285783752368175
69.1891891891892	0.014378934778680665	0.013116942303477446	0.014285783739320611
69.26126126126125	0.01437893477868232	0.0131169423034664	0.014285783726392066
69.33333333333333	0.01437893477868397	0.013116942303455479	0.014285783713582538
69.4054054054054	0.014378934778685614	0.013116942303444684	0.014285783700892028
69.47747747747748	0.014378934778687253	0.013116942303434012	0.014285783688320536
69.54954954954955	0.014378934778688887	0.013116942303423466	0.014285783675868061
69.62162162162161	0.014378934778690518	0.013116942303413044	0.014285783663534606
69.69369369369369	0.014378934778692143	0.013116942303402747	0.014285783651320166
69.76576576576576	0.014378934778693762	0.013116942303392574	0.014285783639224746
69.83783783783784	0.014378934778695377	0.013116942303382525	0.014285783627248342
69.90990990990991	0.014378934778696987	0.013116942303372603	0.014285783615390957
69.98198198198199	0.014378934778698593	0.013116942303362803	0.014285783603652588
70.05405405405405	0.014378934778700192	0.01311694230335313	0.014285783592033238
70.12612612612612	0.014378934778701788	0.01311694230334358	0.014285783580532906
70.1981981981982	0.014378934778703377	0.013116942303334156	0.014285783569151592
70.27027027027027	0.014378934778704963	0.013116942303324856	0.014285783557889295
70.34234234234235	0.014378934778706543	0.013116942303315681	0.014285783546746016
70.41441441441441	0.014378934778708118	0.01311694230330663	0.014285783535721755
70.48648648648648	0.01437893477870969	0.013116942303297704	0.014285783524816511
70.55855855855856	0.014378934778711255	0.013116942303288902	0.014285783514030287
70.63063063063063	0.014378934778712816	0.013116942303280225	0.014285783503363078
70.70270270270271	0.01437893477871437	0.013116942303271675	0.014285783492814888
70.77477477477477	0.014378934778715921	0.013116942303263247	0.014285783482385716
70.84684684684684	0.014378934778717467	0.013116942303254943	0.01428578347207556
70.91891891891892	0.014378934778719007	0.013116942303246766	0.014285783461884425
70.990990990991	0.014378934778720544	0.013116942303238713	0.014285783451812304
71.06306306306307	0.014378934778722074	0.013116942303230784	0.014285783441859204
71.13513513513513	0.0143789347787236	0.01311694230322298	0.01428578343202512
71.2072072072072	0.014378934778725122	0.0131169423032153	0.014285783422310055
71.27927927927928	0.014378934778726638	0.013116942303207745	0.014285783412714007
71.35135135135135	0.01437893477872815	0.013116942303200315	0.014285783403236977
71.42342342342343	0.014378934778729655	0.01311694230319301	0.014285783393878964
71.49549549549549	0.014378934778731155	0.01311694230318583	0.014285783384639969
71.56756756756756	0.014378934778732652	0.013116942303178773	0.014285783375519992
71.63963963963964	0.014378934778734143	0.013116942303171841	0.014285783366519034
71.71171171171171	0.01437893477873563	0.013116942303165036	0.014285783357637092
71.78378378378379	0.01437893477873711	0.013116942303158354	0.014285783348874167
71.85585585585585	0.014378934778738587	0.013116942303151797	0.014285783340230262
71.92792792792793	0.01437893477874006	0.013116942303145362	0.014285783331705373
72.0	0.014378934778741526	0.013116942303139055	0.014285783323299503
