# Supplementary material for: Dynamical modeling of TNF-α, IL-6, and IL-10 interactions in stroke-induced inflammation
Source: PLoS One. 2026 Jan 20;21(1):e0339178. doi: 10.1371/journal.pone.0339178 (PMC12818665; doi:10.1371/journal.pone.0339178)
Supplement: S3 File — Dataset used to generate Fig 5, showing simulation results for the IL-10 bolus administration intervention. (CSV) [file pone.0339178.s003.csv]

Time_hours	TNF_alpha	IL_6	IL_10	Intervention
0.0	0.1	0.05	0.01	Pre-Bolus
0.04809619238476954	0.09365944272958657	0.04947174976393239	0.010071540095609012	Pre-Bolus
0.09619238476953908	0.08783280983067232	0.048859508201633525	0.010141886335048773	Pre-Bolus
0.14428857715430862	0.08247596928503767	0.04817716733605477	0.010211058306402619	Pre-Bolus
0.19238476953907815	0.07754857647555768	0.04743708057453634	0.010279075609066109	Pre-Bolus
0.24048096192384769	0.07301389881768737	0.04665017880147917	0.010345957515957039	Pre-Bolus
0.28857715430861725	0.06883851964510693	0.045826099972066034	0.010411722980640851	Pre-Bolus
0.3366733466933868	0.06499200884515877	0.04497333391429214	0.010476390638542204	Pre-Bolus
0.3847695390781563	0.06144659458690692	0.0440993642337372	0.010539978813917507	Pre-Bolus
0.43286573146292584	0.05817693478365108	0.04321076697186194	0.010602505525817358	Pre-Bolus
0.48096192384769537	0.055159904446671536	0.0423133021109199	0.010663988493360302	Pre-Bolus
0.5290581162324649	0.052374437189357075	0.04141198122218847	0.010724445139355962	Pre-Bolus
0.5771543086172345	0.04980128779500389	0.04051116852556331	0.010783892596247138	Pre-Bolus
0.625250501002004	0.04742289410666974	0.039614638603455446	0.010842347710277374	Pre-Bolus
0.6733466933867736	0.0452232259261333	0.03872563943714408	0.01089982704638948	Pre-Bolus
0.721442885771543	0.04318764784722345	0.037846949191262434	0.01095634689298679	Pre-Bolus
0.7695390781563126	0.0413027928725567	0.03698092811181461	0.011011923266592413	Pre-Bolus
0.8176352705410822	0.03955645257581938	0.036129562982451395	0.011066571916330904	Pre-Bolus
0.8657314629258517	0.037937456790583704	0.03529451634455984	0.01112030832856888	Pre-Bolus
0.9138276553106213	0.03643559639004561	0.03447715634681212	0.011173147731086769	Pre-Bolus
0.9619238476953907	0.03504153970385719	0.03367858962735112	0.011225105097436695	Pre-Bolus
1.0100200400801602	0.033746734377982375	0.03289970059751017	0.01127619515132494	Pre-Bolus
1.0581162324649298	0.03254336938084057	0.032141164089091775	0.011326432370558904	Pre-Bolus
1.1062124248496994	0.03142429132870886	0.031403478410178334	0.01137583099127964	Pre-Bolus
1.154308617234469	0.03038294349675548	0.03068698821409788	0.011424405012065318	Pre-Bolus
1.2024048096192386	0.0294133246440859	0.029991898930773458	0.011472168197743826	Pre-Bolus
1.250501002004008	0.028509932640944813	0.029318297772871624	0.011519134083383687	Pre-Bolus
1.2985971943887775	0.02766771651320631	0.028666171100168933	0.011565315978189722	Pre-Bolus
1.346693386773547	0.026882050503742302	0.02803541237690597	0.011610726969092069	Pre-Bolus
1.3947895791583167	0.026148683086126605	0.02742584092972269	0.01165537992465127	Pre-Bolus
1.442885771543086	0.02546371381581532	0.02683720878642354	0.011699287498586366	Pre-Bolus
1.4909819639278556	0.024823562487286364	0.026269211000689886	0.011742462133334488	Pre-Bolus
1.5390781563126252	0.024224934235379088	0.025721497513270155	0.011784916063735931	Pre-Bolus
1.5871743486973948	0.023664802982533005	0.02519367754098823	0.011826661320328731	Pre-Bolus
1.6352705410821644	0.023140385931250732	0.024685327676959603	0.011867709732800848	Pre-Bolus
1.6833667334669338	0.02264911799404966	0.024195999976826855	0.011908072933468237	Pre-Bolus
1.7314629258517034	0.022188641821839685	0.023725223807257265	0.01194776236035434	Pre-Bolus
1.779559118236473	0.021756781764447224	0.023272514182842756	0.011986789260649982	Pre-Bolus
1.8276553106212425	0.021351533526992945	0.022837373811798713	0.012025164693781346	Pre-Bolus
1.875751503006012	0.020971050960116124	0.02241929645516194	0.012062899534470296	Pre-Bolus
1.9238476953907815	0.020613625645562305	0.022017772917594162	0.012100004476095681	Pre-Bolus
1.971943887775551	0.020277685744528748	0.021632289843270664	0.012136490033319165	Pre-Bolus
2.0200400801603204	0.019961774869078713	0.021262335991091032	0.01217236654546485	Pre-Bolus
2.06813627254509	0.019664549838841836	0.02090740153641335	0.012207644179130285	Pre-Bolus
2.1162324649298596	0.0193847669139793	0.020566981625571152	0.012242332931265178	Pre-Bolus
2.164328657314629	0.019121274775800282	0.02024057745942062	0.012276442631965437	Pre-Bolus
2.212424849699399	0.018873010220045245	0.019927696529400737	0.012309982947058458	Pre-Bolus
2.2605210420841684	0.018638982602836963	0.019627856669346983	0.012342963381358135	Pre-Bolus
2.308617234468938	0.018418279644968914	0.01934058290189273	0.012375393280621691	Pre-Bolus
2.3567134268537075	0.018210048417837743	0.01906541260344767	0.012407281835049893	Pre-Bolus
2.404809619238477	0.01801350360139444	0.01880189170821111	0.012438638080969977	Pre-Bolus
2.4529058116232463	0.017827910081203022	0.018549579207857474	0.012469470904320292	Pre-Bolus
2.501002004008016	0.017652589780650152	0.018308044052830492	0.012499789042265487	Pre-Bolus
2.5490981963927855	0.017486907914372133	0.018076868324865686	0.012529601086528609	Pre-Bolus
2.597194388777555	0.017330277428530407	0.017855645108086113	0.012558915485022864	Pre-Bolus
2.6452905811623246	0.017182148451698482	0.017643980562051034	0.01258774054501438	Pre-Bolus
2.693386773547094	0.017042011556983344	0.01744149228600119	0.012616084434736122	Pre-Bolus
2.741482965931864	0.016909389112333386	0.017247810802888418	0.012643955186408314	Pre-Bolus
2.7895791583166334	0.016783838791015516	0.017062577950403383	0.012671360697730213	Pre-Bolus
2.837675350701403	0.016664943198691027	0.016885448727091686	0.012698308735197773	Pre-Bolus
2.885771543086172	0.01655231702991039	0.016716088913766865	0.01272480693498048	Pre-Bolus
2.9338677354709417	0.016445596550662512	0.01655417684928647	0.01275086280635963	Pre-Bolus
2.9819639278557113	0.016344442721598525	0.016399402129222043	0.012776483733065912	Pre-Bolus
3.030060120240481	0.01624853986315612	0.01625146527945597	0.012801676975333123	Pre-Bolus
3.0781563126252505	0.016157589502650463	0.016110078458373655	0.012826449672747238	Pre-Bolus
3.12625250501002	0.016071315568408767	0.015974963983503454	0.012850808844968123	Pre-Bolus
3.1743486973947896	0.01598945602901862	0.015845855188768868	0.012874761395269862	Pre-Bolus
3.2224448897795592	0.015911767843731252	0.015722495326254374	0.012898314110945703	Pre-Bolus
3.270541082164329	0.01583802106680734	0.015604637810488238	0.012921473666555836	Pre-Bolus
3.318637274549098	0.01576800049663745	0.015492045679427111	0.01294424662500802	Pre-Bolus
3.3667334669338675	0.015701504335449035	0.015384491336436087	0.012966639439537237	Pre-Bolus
3.414829659318637	0.0156383418736899	0.015281756378588137	0.012988658455983522	Pre-Bolus
3.4629258517034067	0.015578335834263123	0.015183631058114247	0.013010309913541638	Pre-Bolus
3.5110220440881763	0.015521316470179649	0.01508991434836021	0.013031599948312048	Pre-Bolus
3.559118236472946	0.015467125424714089	0.01500041336576392	0.01305253459341843	Pre-Bolus
3.6072144288577155	0.015415614905420172	0.014914943100019151	0.01307311978077602	Pre-Bolus
3.655310621242485	0.01536664248123584	0.014833326307096153	0.013093361344581554	Pre-Bolus
3.7034068136272547	0.015320076414432815	0.014755393107703435	0.013113265020514967	Pre-Bolus
3.751503006012024	0.015275792299106505	0.014680980713944271	0.013132836448648391	Pre-Bolus
3.7995991983967934	0.015233670925983817	0.014609933122934881	0.013152081175854148	Pre-Bolus
3.847695390781563	0.015193602278893395	0.014542101144351059	0.013171004654935385	Pre-Bolus
3.8957915831663326	0.015155481005919614	0.014477341747434836	0.013189612248664693	Pre-Bolus
3.943887775551102	0.015119207308218056	0.01441551795340344	0.013207909230517696	Pre-Bolus
3.9919839679358717	0.015084688525157697	0.014356499011071878	0.013225900784576057	Pre-Bolus
4.040080160320641	0.015051835394884422	0.014300159428831642	0.013243592009825266	Pre-Bolus
4.0881763527054105	0.015020563881978798	0.014246379234019127	0.013260987919782516	Pre-Bolus
4.13627254509018	0.014990795453983236	0.014195043903325075	0.013278093443354603	Pre-Bolus
4.18436873747495	0.014962454407200234	0.014146043568262752	0.013294913428470105	Pre-Bolus
4.232464929859719	0.014935469878702425	0.014099273358813297	0.013311452641329225	Pre-Bolus
4.280561122244489	0.014909775341972728	0.014054633135758039	0.0133277157680133	Pre-Bolus
4.328657314629258	0.014885306135218905	0.01401202674316498	0.013343707418026042	Pre-Bolus
4.376753507014028	0.014862001058716181	0.013971362252564882	0.013359432123874684	Pre-Bolus
4.424849699398798	0.01483980494787019	0.013932552625268279	0.013374894339265033	Pre-Bolus
4.472945891783567	0.014818662207306257	0.01389551366722972	0.013390098447314565	Pre-Bolus
4.521042084168337	0.014798520761007258	0.013860165072164686	0.013405048757297932	Pre-Bolus
4.569138276553106	0.014779332123609205	0.013826430454889325	0.013419749505309017	Pre-Bolus
4.617234468937876	0.01476105077214466	0.013794236997589105	0.013434204856146452	Pre-Bolus
4.6653306613226455	0.014743631845921763	0.013763514423906244	0.013448418907485027	Pre-Bolus
4.713426853707415	0.014727033233529354	0.013734195754612018	0.013462395687996781	Pre-Bolus
4.761523046092185	0.014711216523677361	0.013706217911446673	0.013476139156133321	Pre-Bolus
4.809619238476954	0.014696143436728114	0.013679519563211498	0.013489653207839673	Pre-Bolus
4.857715430861723	0.014681778045685868	0.013654042359046442	0.013502941673252444	Pre-Bolus
4.905811623246493	0.014668086671278393	0.013629730923647115	0.013516008317359704	Pre-Bolus
4.953907815631262	0.014655037292525696	0.013606532359648957	0.013528856842373945	Pre-Bolus
5.002004008016032	0.014642598921524995	0.013584395722000972	0.01354149089019986	Pre-Bolus
5.050100200400801	0.01463074227350531	0.013563272503525898	0.013553914041450761	Pre-Bolus
5.098196392785571	0.014619440237996833	0.013543116947684881	0.01356612981487166	Pre-Bolus
5.1462925851703405	0.014608666066558671	0.01352388463511389	0.013578141673243435	Pre-Bolus
5.19438877755511	0.014598394489355822	0.013505533290913698	0.013589953021020553	Pre-Bolus
5.24248496993988	0.014588602209890934	0.013488023089272478	0.013601567203680108	Pre-Bolus
5.290581162324649	0.01457926660993378	0.01347131567335441	0.013612987512224107	Pre-Bolus
5.338677354709419	0.014570365700992117	0.013455374077211611	0.013624217184102876	Pre-Bolus
5.386773547094188	0.014561878637669863	0.01344016305428945	0.013635259402525236	Pre-Bolus
5.434869739478958	0.014553786171324672	0.013425649430753939	0.013646117295616772	Pre-Bolus
5.482965931863728	0.014546070338578406	0.013411801817872791	0.01365679393818969	Pre-Bolus
5.531062124248497	0.014538712772564914	0.013398589207870045	0.013667292358036811	Pre-Bolus
5.579158316633267	0.014531696362540968	0.013385982284249006	0.013677615531226602	Pre-Bolus
5.627254509018036	0.014525005011258618	0.013373953247193435	0.013687766383346692	Pre-Bolus
5.675350701402806	0.014518624396779948	0.013362476536909343	0.013697747787008984	Pre-Bolus
5.723446893787575	0.014512539337904928	0.013351526228535346	0.01370756257352884	Pre-Bolus
5.771543086172344	0.014506735856731892	0.013341078030204649	0.013717213525001798	Pre-Bolus
5.819639278557114	0.01450120059283733	0.013331108693731997	0.013726703377378534	Pre-Bolus
5.867735470941883	0.014495921766493452	0.013321597194736688	0.013736034815375628	Pre-Bolus
5.915831663326653	0.014490886998870994	0.013312522029747618	0.013745210485931249	Pre-Bolus
5.963927855711423	0.014486084843145695	0.013303863097921143	0.013754232989765178	Pre-Bolus
6.012024048096192	0.014481504344777817	0.013295601147913052	0.013763104884567402	Pre-Bolus
6.060120240480962	0.014477135520311962	0.013287718451599543	0.013771828681682962	Pre-Bolus
6.108216432865731	0.014472968449161502	0.013280197518674599	0.0137804068538721	Pre-Bolus
6.156312625250501	0.014468993631046626	0.0132730215989506	0.013788841832964183	Pre-Bolus
6.2044088176352705	0.01446520203146464	0.013266174744012479	0.013797136010002669	Pre-Bolus
6.25250501002004	0.014461585298960926	0.01325964206822966	0.01380529173398749	Pre-Bolus
6.30060120240481	0.014458135422925187	0.013253409304381337	0.01381331131514513	Pre-Bolus
6.348697394789579	0.014454844482917204	0.013247462476205611	0.013821197027459048	Pre-Bolus
6.396793587174349	0.014451705008704185	0.013241788351098627	0.013828951106264982	Pre-Bolus
6.4448897795591185	0.014448710084010887	0.013236374554551828	0.013836575747882988	Pre-Bolus
6.492985971943888	0.014445853362561972	0.013231209581568386	0.013844073109986707	Pre-Bolus
6.541082164328658	0.014443128131810194	0.013226281631326465	0.013851445319793826	Pre-Bolus
6.589178356713427	0.014440528210075645	0.013221579707347242	0.013858694467199053	Pre-Bolus
6.637274549098196	0.014438047649878463	0.013217093242503081	0.013865822607711633	Pre-Bolus
6.6853707414829655	0.01443568095222271	0.013212812383087889	0.013872831760883093	Pre-Bolus
6.733466933867735	0.014433423448956378	0.013208728500109242	0.013879723907133549	Pre-Bolus
6.781563126252505	0.014431269646949095	0.01320483194516579	0.013886501003998098	Pre-Bolus
6.829659318637274	0.014429214667736332	0.013201113991079873	0.013893164972879166	Pre-Bolus
6.877755511022044	0.014427253818059206	0.013197566245691513	0.01389971770360795	Pre-Bolus
6.925851703406813	0.014425382688516775	0.013194180799460954	0.01390616105367059	Pre-Bolus
6.973947895791583	0.014423597756139925	0.01319095113986441	0.013912496841325941	Pre-Bolus
7.022044088176353	0.014421894643746831	0.013187869500227338	0.01391872686712716	Pre-Bolus
7.070140280561122	0.014420269529161936	0.013184929001553108	0.013924852897261567	Pre-Bolus
7.118236472945892	0.014418718744294897	0.013182123039948897	0.0139308766688325	Pre-Bolus
7.166332665330661	0.014417238784027136	0.013179445301696388	0.01393679989006872	Pre-Bolus
7.214428857715431	0.01441582682634574	0.013176890649281457	0.013942624231934195	Pre-Bolus
7.2625250501002006	0.014414479483287309	0.013174452993438536	0.013948351349497227	Pre-Bolus
7.31062124248497	0.01441319375769081	0.013172126923002682	0.013953982866195912	Pre-Bolus
7.35871743486974	0.014411966776179333	0.013169907249949923	0.013959520378688516	Pre-Bolus
7.406813627254509	0.014410795778732022	0.013167788991563638	0.013964965457387776	Pre-Bolus
7.454909819639279	0.014409678455919114	0.013165767952577534	0.01397031963935895	Pre-Bolus
7.503006012024048	0.014408612211063192	0.013163839452019342	0.013975584444831345	Pre-Bolus
7.551102204408817	0.014407594663133318	0.013161999191238548	0.013980761366457747	Pre-Bolus
7.599198396793587	0.014406623540145323	0.01316024307010539	0.013985851871961087	Pre-Bolus
7.647294589178356	0.014405696656110538	0.013158567147392861	0.013990857404946	Pre-Bolus
7.695390781563126	0.014404812173178285	0.013156968053323365	0.013995779379402697	Pre-Bolus
7.7434869739478955	0.01440396808437662	0.013155442172260197	0.014000619191455422	Pre-Bolus
7.791583166332665	0.014403162477615186	0.013153986058189768	0.01400537821382516	Pre-Bolus
7.839679358717435	0.01440239355068417	0.013152596457288673	0.014010057795801653	Pre-Bolus
7.887775551102204	0.014401659567227294	0.013151270237350916	0.0140146592645214	Pre-Bolus
7.935871743486974	0.014400959168553978	0.013150004884563086	0.01401918391809539	Pre-Bolus
7.9839679358717435	0.014400290790987934	0.013148797572433804	0.014023633039305303	Pre-Bolus
8.032064128256513	0.014399652858276334	0.013147645467964078	0.014028007891476952	Pre-Bolus
8.080160320641282	0.014399043938237634	0.01314654598073133	0.014032309715176071	Pre-Bolus
8.128256513026052	0.01439846264698106	0.013145496609018197	0.014036539730708765	Pre-Bolus
8.176352705410821	0.014397907643158589	0.013144494929661583	0.014040699138551644	Pre-Bolus
8.224448897795591	0.014397377813592339	0.013143538912010028	0.01404478911466681	Pre-Bolus
8.27254509018036	0.01439687232028344	0.013142626997120436	0.01404881080952189	Pre-Bolus
8.32064128256513	0.014396389777546478	0.013141756703758565	0.014052765370360307	Pre-Bolus
8.3687374749499	0.014395929102141823	0.013140926067744321	0.014056653918755201	Pre-Bolus
8.41683366733467	0.014395489247385014	0.013140133191230205	0.01406047755799272	Pre-Bolus
8.464929859719438	0.01439506919890593	0.013139376235102904	0.01406423737346187	Pre-Bolus
8.513026052104209	0.014394667970407959	0.013138653411384888	0.014067934433044346	Pre-Bolus
8.561122244488978	0.014394285169940506	0.013137963989120026	0.014071569768265317	Pre-Bolus
8.609218436873748	0.014393919683349292	0.013137305955534183	0.014075144418937454	Pre-Bolus
8.657314629258517	0.014393570689475714	0.013136677819413486	0.014078659399172818	Pre-Bolus
8.705410821643287	0.014393237411480348	0.013136078169280056	0.014082115706015658	Pre-Bolus
8.753507014028056	0.014392919100133805	0.013135505643644359	0.014085514320252714	Pre-Bolus
8.801603206412825	0.014392615030895286	0.013134958925750607	0.014088856206758567	Pre-Bolus
8.849699398797595	0.014392324686019344	0.01313443707624245	0.014092142306065149	Pre-Bolus
8.897795591182364	0.014392047493688791	0.013133939056817676	0.014095373546941395	Pre-Bolus
8.945891783567134	0.014391782760935945	0.013133463607801966	0.014098550849781564	Pre-Bolus
8.993987975951903	0.014391529911234883	0.013133009682148745	0.014101675115543078	Pre-Bolus
9.042084168336673	0.01439128839016615	0.013132576273233838	0.014104747230427612	Pre-Bolus
9.090180360721442	0.014391057663279007	0.013132162411032162	0.014107768066189273	Pre-Bolus
9.138276553106213	0.014390837247619184	0.013131767218241231	0.014110738478204238	Pre-Bolus
9.186372745490981	0.01439062679799467	0.013131390063874596	0.014113659299900654	Pre-Bolus
9.234468937875752	0.014390425775362252	0.013131029972753939	0.014116531364974885	Pre-Bolus
9.28256513026052	0.014390233745350658	0.013130686157060914	0.014119355487707635	Pre-Bolus
9.330661322645291	0.014390050289446264	0.013130357858172242	0.014122132469035568	Pre-Bolus
9.37875751503006	0.014389875003294765	0.013130044343618901	0.014124863096830276	Pre-Bolus
9.42685370741483	0.01438970749500291	0.013129744904045323	0.014127548146177232	Pre-Bolus
9.474949899799599	0.014389547523343515	0.013129459090838881	0.01413018837011828	Pre-Bolus
9.52304609218437	0.014389394704774423	0.01312918621200662	0.014132784519785807	Pre-Bolus
9.571142284569138	0.014389248689755494	0.013128925635367281	0.014135337332547343	Pre-Bolus
9.619238476953909	0.014389109159472316	0.013128676782795935	0.014137847532392075	Pre-Bolus
9.667334669338677	0.01438897580511847	0.013128439094464763	0.014140315831506269	Pre-Bolus
9.715430861723446	0.014388848326584514	0.013128212026468482	0.014142742930525825	Pre-Bolus
9.763527054108216	0.014388726545199798	0.013127995250881987	0.01414512951094396	Pre-Bolus
9.811623246492985	0.014388610285136879	0.01312778844521754	0.014147476243430943	Pre-Bolus
9.859719438877756	0.014388499192857207	0.013127590971911485	0.01414978380041552	Pre-Bolus
9.907815631262524	0.014388393024911246	0.013127402389092662	0.01415205283645158	Pre-Bolus
9.955911823647295	0.014388291544244678	0.013127222266488745	0.014154283995512905	Pre-Bolus
10.004008016032063	0.014388194519108284	0.01312705018344375	0.014156477911230524	Pre-Bolus
10.052104208416834	0.014388101721967842	0.013126885726935543	0.014158635207130092	Pre-Bolus
10.100200400801603	0.014388012928414025	0.013126728489593354	0.014160756496869254	Pre-Bolus
10.148296593186373	0.014387927940459823	0.013126578112021278	0.014162842382530103	Pre-Bolus
10.196392785571142	0.01438784693812761	0.013126434921540968	0.014164893426730649	Pre-Bolus
10.244488977955912	0.014387769494314147	0.013126298142448535	0.014166910231339492	Pre-Bolus
10.292585170340681	0.014387695438511846	0.013126167465175531	0.014168893368744717	Pre-Bolus
10.340681362725451	0.01438762460441844	0.013126042587757547	0.014170843402132387	Pre-Bolus
10.38877755511022	0.014387556829193205	0.01312592321448088	0.014172760885696288	Pre-Bolus
10.43687374749499	0.014387491952713136	0.0131258090545292	0.01417464636484768	Pre-Bolus
10.48496993987976	0.014387429816829176	0.013125699820630216	0.014176500376425046	Pre-Bolus
10.53306613226453	0.014387370264622397	0.01312559522770234	0.014178323448903832	Pre-Bolus
10.581162324649299	0.0143873133764513	0.013125495424667922	0.014180116077941271	Pre-Bolus
10.629258517034067	0.014387259022478997	0.013125400175889796	0.014181878773118887	Pre-Bolus
10.677354709418838	0.014387206998981408	0.013125309110529807	0.014183612043876453	Pre-Bolus
10.725450901803606	0.01438715719521795	0.01312522202781599	0.014185316382262468	Pre-Bolus
10.773547094188377	0.014387109503798118	0.013125138733081656	0.014186992272402945	Pre-Bolus
10.821643286573146	0.014387063820237649	0.013125059036960833	0.014188640190679905	Pre-Bolus
10.869739478957916	0.014387020042514718	0.013124982754583693	0.014190260605909884	Pre-Bolus
10.917835671342685	0.014386978070626118	0.013124909704771969	0.014191853979522431	Pre-Bolus
10.965931863727455	0.014386937851872467	0.01312483979237393	0.014193420758172341	Pre-Bolus
11.014028056112224	0.014386899415398032	0.013124773071063254	0.014194961368129802	Pre-Bolus
11.062124248496994	0.014386862594511883	0.013124709238495888	0.014196476261329881	Pre-Bolus
11.110220440881763	0.014386827316577297	0.013124648163357759	0.014197965867512832	Pre-Bolus
11.158316633266534	0.014386793511678046	0.013124589719314057	0.014199430609441129	Pre-Bolus
11.206412825651302	0.01438676111232774	0.013124533784483153	0.01420087090305263	Pre-Bolus
11.254509018036073	0.014386730053179196	0.013124480240910502	0.01420228715761373	Pre-Bolus
11.302605210420841	0.01438670027073378	0.01312442897404256	0.014203679775872523	Pre-Bolus
11.350701402805612	0.01438667170305078	0.01312437987220069	0.014205049154211951	Pre-Bolus
11.39879759519038	0.014386644356733383	0.013124332945424994	0.014206395662558526	Pre-Bolus
11.44689378757515	0.014386618149344763	0.013124288045860449	0.014207719691867151	Pre-Bolus
11.49498997995992	0.014386593024203455	0.013124245071429643	0.014209021619643337	Pre-Bolus
11.543086172344688	0.014386568932978086	0.013124203934939942	0.01421030181524639	Pre-Bolus
11.591182364729459	0.01438654582865833	0.013124164551601373	0.014211560642070235	Pre-Bolus
11.639278557114228	0.01438652366532609	0.013124126838610207	0.014212798457677983	Pre-Bolus
11.687374749498998	0.014386502397926671	0.013124090714732577	0.014214015613936475	Pre-Bolus
11.735470941883767	0.01438648198203997	0.013124056099888074	0.01421521245715084	Pre-Bolus
11.783567134268537	0.014386462405325266	0.01312402297168828	0.014216389319356476	Pre-Bolus
11.831663326653306	0.014386443649899614	0.01312399129778132	0.014217546528892847	Pre-Bolus
11.879759519038076	0.01438642565440928	0.013123960967644538	0.014218684421062958	Pre-Bolus
11.927855711422845	0.01438640838383013	0.013123931918093279	0.014219803318717309	Pre-Bolus
11.975951903807616	0.014386391803738503	0.01312390408701033	0.014220903539507584	Pre-Bolus
12.024048096192384	0.014386375880139949	0.013123877413033041	0.01422198539600512	Pre-Bolus
12.072144288577155	0.01438636057929799	0.013123851835240445	0.014223049195819393	Pre-Bolus
12.120240480961924	0.014386345867562867	0.013123827292840388	0.014224095241716498	Pre-Bolus
12.168336673346694	0.01438633172472272	0.013123803749672489	0.014225123828510983	Pre-Bolus
12.216432865731463	0.014386318257218983	0.013123781401977834	0.014226135216128644	Pre-Bolus
12.264529058116233	0.014386305334055704	0.013123760010235871	0.014227129716561437	Pre-Bolus
12.312625250501002	0.014386292929883268	0.013123739528779202	0.014228107612080364	Pre-Bolus
12.36072144288577	0.014386281019447934	0.013123719912093032	0.014229069180498958	Pre-Bolus
12.408817635270541	0.014386269577453772	0.013123701114563199	0.014230014695283847	Pre-Bolus
12.45691382765531	0.014386258578424606	0.013123683090224209	0.014230944425665313	Pre-Bolus
12.50501002004008	0.014386247996565942	0.013123665792507263	0.014231858636747856	Pre-Bolus
12.553106212424849	0.014386237805626916	0.01312364917398829	0.014232757589620762	Pre-Bolus
12.60120240480962	0.014386227978762225	0.013123633186135979	0.01423364154146866	Pre-Bolus
12.649298597194388	0.014386218488394073	0.013123617779059814	0.014234510745682083	Pre-Bolus
12.697394789579159	0.0143862093060741	0.013123602901258101	0.014235365451968032	Pre-Bolus
12.745490981963927	0.014386200428855033	0.01312358854802823	0.014236205898897207	Pre-Bolus
12.793587174348698	0.01438619206853539	0.013123575108852974	0.014237032259982746	Pre-Bolus
12.841683366733466	0.014386184025351382	0.01312356221772682	0.01423784482244008	Pre-Bolus
12.889779559118237	0.014386176282999402	0.013123549845403504	0.014238643817495365	Pre-Bolus
12.937875751503006	0.014386168825136905	0.013123537962559459	0.014239429472809829	Pre-Bolus
12.985971943887776	0.01438616163530268	0.013123526539648924	0.014240202012573687	Pre-Bolus
13.034068136272545	0.014386154696837143	0.013123515546759095	0.014240961657600054	Pre-Bolus
13.082164328657315	0.014386147992802604	0.01312350495346523	0.014241708625418873	Pre-Bolus
13.130260521042084	0.01438614150590356	0.013123494728685795	0.01424244313037082	Pre-Bolus
13.178356713426854	0.014386135218406962	0.01312348484053758	0.014243165383701229	Pre-Bolus
13.226452905811623	0.014386129112062515	0.013123475256190837	0.014243875593654007	Pre-Bolus
13.274549098196392	0.014386123168022937	0.013123465941724395	0.01424457396556555	Pre-Bolus
13.322645290581162	0.014386117389898421	0.013123456904178139	0.014245260692197701	Pre-Bolus
13.370741482965931	0.014386111945528607	0.013123448450149457	0.014245935893980401	Pre-Bolus
13.418837675350701	0.014386106682570418	0.013123440302212921	0.014246599823459235	Pre-Bolus
13.46693386773547	0.014386101592451834	0.013123432445185022	0.014247252669600427	Pre-Bolus
13.51503006012024	0.014386096666809105	0.013123424864262323	0.01424789461842434	Pre-Bolus
13.56312625250501	0.014386091897453173	0.01312341754496073	0.014248525853079928	Pre-Bolus
13.61122244488978	0.014386087276336073	0.01312341047305476	0.014249146553919192	Pre-Bolus
13.659318637274549	0.014386082795517348	0.013123403634516816	0.014249756898571634	Pre-Bolus
13.707414829659319	0.014386078447130458	0.01312339701545645	0.014250357062018706	Pre-Bolus
13.755511022044088	0.014386074223349194	0.01312339060205964	0.014250947216668274	Pre-Bolus
13.803607214428858	0.014386070116354087	0.013123384380528054	0.014251527532429054	Pre-Bolus
13.851703406813627	0.014386066118298813	0.01312337833701832	0.014252098176785086	Pre-Bolus
13.899799599198397	0.01438606222973514	0.013123372472765156	0.01425265930657987	Pre-Bolus
13.947895791583166	0.014386058504328707	0.01312336688435	0.014253211024231435	Pre-Bolus
13.995991983967937	0.014386054890611972	0.013123361479632133	0.014253753532873684	Pre-Bolus
14.044088176352705	0.014386051384796983	0.013123356252061645	0.014254286986624317	Pre-Bolus
14.092184368737474	0.014386047983303386	0.013123351195462271	0.014254811537154218	Pre-Bolus
14.140280561122244	0.014386044682740252	0.013123346303998334	0.014255327333746815	Pre-Bolus
14.188376753507013	0.014386041479887897	0.01312334157214168	0.014255834523357417	Pre-Bolus
14.236472945891784	0.014386038371679703	0.013123336994638614	0.014256333250672572	Pre-Bolus
14.284569138276552	0.014386035355183947	0.013123332566476834	0.014256823658169401	Pre-Bolus
14.332665330661323	0.014386032427585616	0.01312332828285238	0.01425730588617496	Pre-Bolus
14.380761523046091	0.01438602958616824	0.013123324139136559	0.014257780072925575	Pre-Bolus
14.428857715430862	0.014386026828295715	0.013123320130842884	0.014258246354626199	Pre-Bolus
14.47695390781563	0.014386024151673798	0.013123316254006378	0.014258704859638946	Pre-Bolus
14.525050100200401	0.014386021555612954	0.01312331250703918	0.014259155681652966	Pre-Bolus
14.57314629258517	0.014386019036305642	0.013123308883761273	0.014259598978495892	Pre-Bolus
14.62124248496994	0.014386016591392565	0.013123305380126557	0.014260034875962177	Pre-Bolus
14.669338677354709	0.014386014218516156	0.01312330199208389	0.014260463497854476	Pre-Bolus
14.71743486973948	0.01438601191530287	0.013123298715544716	0.014260884966033142	Pre-Bolus
14.765531062124248	0.01438600967934548	0.013123295546350692	0.01426129940046573	Pre-Bolus
14.813627254509019	0.014386007508185368	0.01312329248024132	0.014261706919276503	Pre-Bolus
14.861723446893787	0.014386005399294808	0.013123289512821571	0.014262107638795924	Pre-Bolus
14.909819639278558	0.014386003350059271	0.013123286639529518	0.014262501673610171	Pre-Bolus
14.957915831663327	0.014386001357759717	0.01312328385560396	0.014262889136610625	Pre-Bolus
15.006012024048095	0.014385999419554875	0.013123281156052062	0.014263270139043379	Pre-Bolus
15.054108216432866	0.014385997535360509	0.013123278541016583	0.014263644785544155	Pre-Bolus
15.102204408817634	0.014385995719340084	0.013123276037193899	0.014264013154266956	Pre-Bolus
15.150300601202405	0.014385993955826362	0.013123273615677254	0.014264375373201972	Pre-Bolus
15.198396793587174	0.014385992242628641	0.013123271272677402	0.01426473154523026	Pre-Bolus
15.246492985971944	0.014385990577463021	0.013123269004230711	0.014265081771631603	Pre-Bolus
15.294589178356713	0.014385988957939185	0.013123266806175175	0.014265426152126236	Pre-Bolus
15.342685370741483	0.014385987381547187	0.013123264674126426	0.014265764784916557	Pre-Bolus
15.390781563126252	0.014385985845644262	0.013123262603453752	0.014266097766728833	Pre-Bolus
15.438877755511022	0.014385984347441594	0.013123260589256109	0.014266425192854927	Pre-Bolus
15.486973947895791	0.014385982883991125	0.013123258626338133	0.014266747157194002	Pre-Bolus
15.535070140280562	0.014385981452172337	0.013123256709186161	0.014267063752294242	Pre-Bolus
15.58316633266533	0.014385980048679047	0.013123254831944237	0.01426737506939456	Pre-Bolus
15.6312625250501	0.014385978684394011	0.013123253014751726	0.014267681185293748	Pre-Bolus
15.67935871743487	0.014385977427065821	0.013123251381936854	0.014267982123307826	Pre-Bolus
15.72745490981964	0.014385976208931561	0.013123249809539928	0.014268278029428183	Pre-Bolus
15.775551102204409	0.014385975028221348	0.013123248294513536	0.014268568987866404	Pre-Bolus
15.823647294589179	0.014385973883055106	0.013123246833607348	0.014268855081603804	Pre-Bolus
15.871743486973948	0.014385972771432954	0.013123245423350706	0.014269136392429866	Pre-Bolus
15.919839679358716	0.014385971691225578	0.013123244060035195	0.014269413000980672	Pre-Bolus
15.967935871743487	0.014385970640164608	0.013123242739697243	0.014269684986777323	Pre-Bolus
16.016032064128257	0.014385969615832998	0.01312324145810069	0.014269952428264388	Pre-Bolus
16.064128256513026	0.0143859686156554	0.013123240210719382	0.014270215402848318	Pre-Bolus
16.112224448897795	0.014385967636888547	0.013123238992719754	0.014270473986935891	Pre-Bolus
16.160320641282564	0.014385966676611617	0.013123237798943406	0.014270728255972634	Pre-Bolus
16.208416833667336	0.014385965731716627	0.0131232366238897	0.014270978284481256	Pre-Bolus
16.256513026052104	0.014385964798898799	0.013123235461698331	0.01427122414610009	Pre-Bolus
16.304609218436873	0.01438596387464694	0.013123234306131925	0.014271465913621502	Pre-Bolus
16.352705410821642	0.014385962955233816	0.013123233150558605	0.014271703659030344	Pre-Bolus
16.400801603206414	0.01438596203670654	0.013123231987934596	0.014271937453542377	Pre-Bolus
16.448897795591183	0.014385961114876934	0.013123230810786795	0.014272167367642698	Pre-Bolus
16.49699398797595	0.014385960185311915	0.013123229611195353	0.014272393471124177	Pre-Bolus
16.54509018036072	0.014385959325375905	0.013123228529997057	0.014272615729549284	Pre-Bolus
16.593186372745492	0.014385958554441535	0.013123227602562963	0.014272834180736353	Pre-Bolus
16.64128256513026	0.014385957800918144	0.013123226698836121	0.014273048976406728	Pre-Bolus
16.68937875751503	0.014385957063603082	0.013123225816767031	0.014273260178532728	Pre-Bolus
16.7374749498998	0.01438595634125062	0.013123224954226917	0.014273467848271095	Pre-Bolus
16.785571142284567	0.014385955632568597	0.013123224109001722	0.014273672045993502	Pre-Bolus
16.83366733466934	0.014385954936215082	0.013123223278786112	0.014273872831317055	Pre-Bolus
16.881763527054108	0.014385954250795027	0.013123222461177479	0.014274070263134805	Pre-Bolus
16.929859719438877	0.014385953574856919	0.013123221653669935	0.014274264399646255	Pre-Bolus
16.977955911823646	0.014385952906889436	0.01312322085364832	0.014274455298387865	Pre-Bolus
17.026052104208418	0.0143859522453181	0.013123220058382196	0.014274643016263557	Pre-Bolus
17.074148296593187	0.01438595158850194	0.013123219265019852	0.014274827609575224	Pre-Bolus
17.122244488977955	0.01438595093473013	0.0131232184705823	0.014275009134053244	Pre-Bolus
17.170340681362724	0.014385950282218663	0.013123217671957278	0.014275187644886977	Pre-Bolus
17.218436873747496	0.01438594962910699	0.013123216865893253	0.014275363196755271	Pre-Bolus
17.266533066132265	0.014385948973454684	0.013123216048993415	0.014275535843856981	Pre-Bolus
17.314629258517034	0.014385948313238087	0.01312321521770968	0.014275705639941464	Pre-Bolus
17.362725450901802	0.014385947646346977	0.013123214368336697	0.014275872638339094	Pre-Bolus
17.410821643286575	0.014385946970581204	0.013123213497005836	0.014276036891991762	Pre-Bolus
17.458917835671343	0.014385946363048902	0.013123212743063767	0.014276198324534414	Pre-Bolus
17.507014028056112	0.014385945774441128	0.013123212017570378	0.014276357064420356	Pre-Bolus
17.55511022044088	0.014385945192776181	0.013123211298990895	0.014276513179023767	Pre-Bolus
17.60320641282565	0.014385944617895365	0.013123210587140003	0.014276666716083918	Pre-Bolus
17.65130260521042	0.014385944049673086	0.013123209881891465	0.014276817722877188	Pre-Bolus
17.69939879759519	0.014385943488016984	0.013123209183178402	0.014276966246241923	Pre-Bolus
17.74749498997996	0.014385942932868058	0.013123208490993583	0.014277112332603304	Pre-Bolus
17.795591182364728	0.01438594238420081	0.013123207805389704	0.014277256027998186	Pre-Bolus
17.8436873747495	0.014385941842023376	0.013123207126479674	0.01427739737809997	Pre-Bolus
17.89178356713427	0.014385941306377657	0.013123206454436894	0.01427753642824345	Pre-Bolus
17.939879759519037	0.014385940777339457	0.013123205789495546	0.01427767322344967	Pre-Bolus
17.987975951903806	0.014385940255018612	0.013123205131950874	0.014277807808450787	Pre-Bolus
18.03607214428858	0.014385939739559133	0.013123204482159468	0.014277940227714923	Pre-Bolus
18.084168336673347	0.014385939231139329	0.013123203840539546	0.014278070525471014	Pre-Bolus
18.132264529058116	0.014385938729971948	0.01312320320757124	0.014278198745733687	Pre-Bolus
18.180360721442884	0.014385938236304312	0.013123202583796876	0.014278324932328092	Pre-Bolus
18.228456913827657	0.014385937750418442	0.013123201969821262	0.014278449128914773	Pre-Bolus
18.276553106212425	0.014385937272631202	0.013123201366311971	0.014278571379014528	Pre-Bolus
18.324649298597194	0.014385936801326202	0.013123200770269728	0.014278691634541592	Pre-Bolus
18.372745490981963	0.014385936329909803	0.013123200169259941	0.014278809614324591	Pre-Bolus
18.420841683366735	0.014385935865363783	0.013123199576570916	0.014278925666532048	Pre-Bolus
18.468937875751504	0.014385935407884787	0.013123198992629672	0.01427903982224597	Pre-Bolus
18.517034068136272	0.01438593495768968	0.013123198417898422	0.014279152111821977	Pre-Bolus
18.56513026052104	0.014385934515015285	0.013123197852874129	0.014279262564896159	Pre-Bolus
18.61322645290581	0.014385934080118136	0.013123197298088056	0.014279371210391942	Pre-Bolus
18.661322645290582	0.01438593365327422	0.01312319675410531	0.01427947807652695	Pre-Bolus
18.70941883767535	0.014385933234778731	0.0131231962215244	0.014279583190819869	Pre-Bolus
18.75751503006012	0.014385932824945812	0.01312319570097678	0.014279686580097308	Pre-Bolus
18.805611222444888	0.0143859324241083	0.013123195193126408	0.014279788270500665	Pre-Bolus
18.85370741482966	0.014385932032617477	0.013123194698669283	0.014279888287492992	Pre-Bolus
18.90180360721443	0.014385931650842815	0.013123194218333007	0.01427998665586585	Pre-Bolus
18.949899799599198	0.014385931279171725	0.013123193752876327	0.014280083399746178	Pre-Bolus
18.997995991983966	0.0143859309180093	0.01312319330308869	0.014280178542603158	Pre-Bolus
19.04609218436874	0.014385930567778068	0.013123192869789788	0.014280272107255078	Pre-Bolus
19.094188376753507	0.014385930228917727	0.013123192453829115	0.014280364115876184	Pre-Bolus
19.142284569138276	0.014385929901884907	0.013123192056085512	0.014280454590003561	Pre-Bolus
19.190380761523045	0.01438592958715291	0.013123191677466716	0.014280543550543983	Pre-Bolus
19.238476953907817	0.01438592927207251	0.013123191295103986	0.01428063108292211	Pre-Bolus
19.286573146292586	0.014385928955467317	0.013123190906913579	0.01428071721514524	Pre-Bolus
19.334669338677354	0.014385928646767538	0.013123190530027348	0.014280801922103533	Pre-Bolus
19.382765531062123	0.014385928345875525	0.013123190164313459	0.01428088522539992	Pre-Bolus
19.430861723446892	0.014385928052672232	0.013123189809600028	0.01428096714622385	Pre-Bolus
19.478957915831664	0.014385927767016027	0.013123189465673002	0.014281047705362723	Pre-Bolus
19.527054108216433	0.014385927488741521	0.01312318913227404	0.014281126923213342	Pre-Bolus
19.5751503006012	0.014385927217658388	0.013123188809098378	0.01428120481979335	Pre-Bolus
19.62324649298597	0.014385926953550192	0.013123188495792715	0.01428128141475267	Pre-Bolus
19.671342685370742	0.014385926696173211	0.01312318819195309	0.014281356727384951	Pre-Bolus
19.71943887775551	0.014385926445255255	0.013123187897122753	0.014281430776639008	Pre-Bolus
19.76753507014028	0.014385926200494493	0.013123187610790045	0.014281503581130266	Pre-Bolus
19.81563126252505	0.014385925961558277	0.013123187332386274	0.0142815751591522	Pre-Bolus
19.86372745490982	0.014385925728081962	0.013123187061283592	0.014281645528687777	Pre-Bolus
19.91182364729459	0.014385925499667735	0.013123186796792873	0.014281714707420899	Pre-Bolus
19.95991983967936	0.014385925275883431	0.013123186538161587	0.014281782712747847	Pre-Bolus
20.008016032064127	0.014385925056261361	0.013123186284571675	0.014281849561788717	Pre-Bolus
20.0561122244489	0.014385924840297137	0.013123186035137437	0.014281915271398873	Pre-Bolus
20.104208416833668	0.01438592462744849	0.013123185788903388	0.014281979858180372	Pre-Bolus
20.152304609218437	0.014385924430694037	0.013123185569808165	0.01428204340447539	Pre-Bolus
20.200400801603205	0.014385924240564035	0.013123185360459448	0.014282105883358893	Pre-Bolus
20.248496993987974	0.014385924055423752	0.01312318515789052	0.014282167306013126	Pre-Bolus
20.296593186372746	0.0143859238749629	0.013123184961573319	0.01428222769006471	Pre-Bolus
20.344689378757515	0.014385923698850094	0.013123184770941106	0.014282287053054425	Pre-Bolus
20.392785571142284	0.014385923526732222	0.013123184585387386	0.014282345412451396	Pre-Bolus
20.440881763527052	0.014385923358233847	0.013123184404264812	0.01428240278566728	Pre-Bolus
20.488977955911825	0.014385923192956583	0.013123184226884113	0.014282459190070445	Pre-Bolus
20.537074148296593	0.014385923030478495	0.013123184052512997	0.014282514643000156	Pre-Bolus
20.585170340681362	0.014385922870353467	0.013123183880375065	0.014282569161780764	Pre-Bolus
20.63326653306613	0.01438592271211061	0.013123183709648734	0.014282622763735882	Pre-Bolus
20.681362725450903	0.014385922555253634	0.013123183539466145	0.014282675466202573	Pre-Bolus
20.72945891783567	0.014385922399260235	0.013123183368912078	0.01428272728654554	Pre-Bolus
20.77755511022044	0.014385922243581494	0.013123183197022865	0.014282778242171298	Pre-Bolus
20.82565130260521	0.01438592208764125	0.013123183022785312	0.01428282835054237	Pre-Bolus
20.87374749498998	0.0143859219308355	0.013123182845135598	0.014282877629191462	Pre-Bolus
20.92184368737475	0.014385921772531769	0.013123182662958205	0.014282926095735652	Pre-Bolus
20.96993987975952	0.014385921612068515	0.013123182475084823	0.014282973767890577	Pre-Bolus
21.018036072144287	0.014385921458907968	0.013123182298667312	0.014283020592594838	Pre-Bolus
21.06613226452906	0.014385921337250208	0.013123182177527505	0.014283066413805227	Pre-Bolus
21.11422845691383	0.014385921218511982	0.013123182059968666	0.014283111443928123	Pre-Bolus
21.162324649298597	0.014385921102490904	0.013123181945652944	0.014283155697154624	Pre-Bolus
21.210420841683366	0.01438592098897762	0.01312318183422981	0.014283199187669599	Pre-Bolus
21.258517034068134	0.014385920877755658	0.01312318172533583	0.014283241929662566	Pre-Bolus
21.306613226452907	0.014385920768601287	0.01312318161859443	0.014283283937338591	Pre-Bolus
21.354709418837675	0.014385920661283379	0.013123181513615667	0.014283325224929174	Pre-Bolus
21.402805611222444	0.014385920555563272	0.013123181409995991	0.014283365806703138	Pre-Bolus
21.450901803607213	0.014385920451194618	0.013123181307318021	0.014283405696977515	Pre-Bolus
21.498997995991985	0.01438592034792325	0.013123181205150308	0.014283444910128444	Pre-Bolus
21.547094188376754	0.014385920245487035	0.013123181103047105	0.014283483460602051	Pre-Bolus
21.595190380761522	0.014385920143615744	0.013123181000548139	0.01428352136292534	Pre-Bolus
21.64328657314629	0.014385920042030894	0.01312318089717837	0.014283558631717087	Pre-Bolus
21.691382765531063	0.014385919940445623	0.013123180792447769	0.014283595281698723	Pre-Bolus
21.739478957915832	0.014385919838564536	0.013123180685851079	0.01428363132770523	Pre-Bolus
21.7875751503006	0.014385919736083575	0.013123180576867592	0.014283666784696024	Pre-Bolus
21.83567134268537	0.014385919632689866	0.013123180464960903	0.014283701667765844	Pre-Bolus
21.88376753507014	0.014385919528061591	0.013123180349578696	0.014283735992155645	Pre-Bolus
21.93186372745491	0.014385919421867833	0.013123180230152496	0.014283769773263488	Pre-Bolus
21.97995991983968	0.014385919313768447	0.01312318010609745	0.014283803026655424	Pre-Bolus
22.028056112224448	0.014385919203413911	0.013123179976812087	0.014283835768076385	Pre-Bolus
22.076152304609217	0.014385919090445188	0.013123179841678087	0.01428386801346108	Pre-Bolus
22.12424849699399	0.014385918974493584	0.013123179700060057	0.014283899778944868	Pre-Bolus
22.172344689378757	0.014385918855180606	0.013123179551305288	0.014283931080874668	Pre-Bolus
22.220440881763526	0.014385918732117826	0.013123179394743533	0.01428396193581983	Pre-Bolus
22.268537074148295	0.014385918626067964	0.01312317926731781	0.014283991960559812	Pre-Bolus
22.316633266533067	0.014385918528344548	0.013123179153601778	0.014284021328620512	Pre-Bolus
22.364729458917836	0.014385918430916389	0.01312317903933458	0.014284050201199766	Pre-Bolus
22.412825651302605	0.014385918333770256	0.013123178924513914	0.014284078587994659	Pre-Bolus
22.460921843687373	0.014385918236900096	0.01312317880915047	0.0142841064986423	Pre-Bolus
22.509018036072145	0.01438591814030722	0.013123178693268277	0.014284133942724472	Pre-Bolus
22.557114228456914	0.01438591804400049	0.013123178576905068	0.014284160929772248	Pre-Bolus
22.605210420841683	0.014385917947996514	0.013123178460112636	0.014284187469270609	Pre-Bolus
22.65330661322645	0.014385917852319838	0.013123178342957191	0.014284213570663083	Pre-Bolus
22.701402805611224	0.014385917757003125	0.013123178225519717	0.01428423924335637	Pre-Bolus
22.749498997995993	0.014385917662087359	0.013123178107896327	0.014284264496724965	Pre-Bolus
22.79759519038076	0.014385917567622027	0.013123177990198626	0.014284289340115778	Pre-Bolus
22.84569138276553	0.014385917473665312	0.013123177872554067	0.014284313782852777	Pre-Bolus
22.8937875751503	0.014385917380284276	0.013123177755106302	0.0142843378342416	Pre-Bolus
22.94188376753507	0.014385917287555066	0.013123177638015546	0.01428436150357419	Pre-Bolus
22.98997995991984	0.014385917195563086	0.013123177521458938	0.014284384800133412	Pre-Bolus
23.03807615230461	0.0143859171044032	0.013123177405630885	0.01428440773319769	Pre-Bolus
23.086172344689377	0.014385917014179912	0.01312317729074343	0.014284430312045633	Pre-Bolus
23.13426853707415	0.014385916925007571	0.013123177177026612	0.014284452545960648	Pre-Bolus
23.182364729458918	0.01438591683701054	0.01312317706472881	0.014284474444235584	Pre-Bolus
23.230460921843687	0.014385916750323406	0.013123176954117119	0.014284496016177348	Pre-Bolus
23.278557114228455	0.01438591666509116	0.013123176845477685	0.014284517271111534	Pre-Bolus
23.326653306613228	0.014385916581469387	0.013123176739116083	0.01428453821838705	Pre-Bolus
23.374749498997996	0.01438591649962446	0.013123176635357664	0.01428455886738074	Pre-Bolus
23.422845691382765	0.014385916419733726	0.013123176534547917	0.01428457922750202	Pre-Bolus
23.470941883767534	0.014385916341611371	0.013123176436329416	0.014284599292793802	Pre-Bolus
23.519038076152306	0.014385916263498971	0.013123176337304575	0.014284618992160793	Pre-Bolus
23.567134268537075	0.014385916186957963	0.013123176240490352	0.014284638390691053	Pre-Bolus
23.615230460921843	0.014385916112035326	0.013123176145975891	0.014284657490721022	Pre-Bolus
23.663326653306612	0.014385916038773178	0.013123176053839815	0.01428467629395192	Pre-Bolus
23.711422845691384	0.01438591596720828	0.013123175964149253	0.014284694801426193	Pre-Bolus
23.759519038076153	0.014385915897371536	0.013123175876958878	0.01428471301350395	Pre-Bolus
23.80761523046092	0.014385915829287504	0.01312317579230994	0.014284730929839395	Pre-Bolus
23.85571142284569	0.0143859157629739	0.013123175710229296	0.014284748549357271	Pre-Bolus
23.90380761523046	0.014385915698441101	0.01312317563072845	0.014284765870229293	Pre-Bolus
23.95190380761523	0.014385915635691648	0.013123175553802578	0.01428478288985059	Pre-Bolus
24.0	0.014385915574719759	0.01312317547942957	0.014284799604816139	Post-Bolus
24.0	0.014385915574719759	0.01312317547942957	0.06428479960481615	Post-Bolus
24.096192384769537	0.014064351815664794	0.012918918285653846	0.06262950092205372	Post-Bolus
24.19238476953908	0.013814801655837684	0.012745044873388806	0.061028990550234315	Post-Bolus
24.288577154308616	0.013624416824096416	0.012598720372800312	0.05948146713717298	Post-Bolus
24.384769539078157	0.013482517813770937	0.012477224188751577	0.05798517777599227	Post-Bolus
24.480961923847694	0.013380186062593986	0.012377971793028495	0.05653842573655097	Post-Bolus
24.577154308617235	0.013310020356488721	0.012298530577575888	0.05513957092712419	Post-Bolus
24.673346693386772	0.013265878744797335	0.012236630431899435	0.05378702784814915	Post-Bolus
24.769539078156313	0.01324265655484292	0.012190168745740164	0.05247926331618313	Post-Bolus
24.86573146292585	0.013236124193380409	0.012157210382974062	0.051214794821181665	Post-Bolus
24.96192384769539	0.013242787113677294	0.012135985552207912	0.04999218896868106	Post-Bolus
25.05811623246493	0.013259758475726614	0.012124885086470407	0.048810059804303196	Post-Bolus
25.15430861723447	0.013284663884220546	0.012122453829794698	0.04766706727203836	Post-Bolus
25.250501002004007	0.013315556663017042	0.012127382894853374	0.046561915686849385	Post-Bolus
25.34669338677355	0.013350845276841598	0.012138501004275293	0.04549335226168374	Post-Bolus
25.442885771543086	0.013389231343767627	0.012154765330533213	0.044460165680901345	Post-Bolus
25.539078156312627	0.013429660791203054	0.012175251895064151	0.04346118472986911	Post-Bolus
25.635270541082164	0.013471281625830377	0.01219914602654798	0.04249527696401075	Post-Bolus
25.7314629258517	0.013513410261878233	0.01222573279344852	0.04156134742440386	Post-Bolus
25.827655310621243	0.013555506112192413	0.012254387973709388	0.04065833741532511	Post-Bolus
25.92384769539078	0.013597143640987323	0.012284569631978015	0.039785223290429675	Post-Bolus
26.02004008016032	0.013637992316832211	0.012315809952000663	0.03894101529405109	Post-Bolus
26.11623246492986	0.013677800531058796	0.012347707699029313	0.038124756448874204	Post-Bolus
26.2124248496994	0.013716377572487812	0.01237992057238659	0.03733552142862443	Post-Bolus
26.308617234468937	0.013753587927077442	0.012412159201666977	0.036572415566380925	Post-Bolus
26.404809619238478	0.013789337661781101	0.012444180768902616	0.03583457380533677	Post-Bolus
26.501002004008015	0.013823567105468008	0.012475783171660192	0.03512115970700211	Post-Bolus
26.597194388777556	0.013856246780543818	0.012506801046186362	0.03443136456069381	Post-Bolus
26.693386773547093	0.013887368737104824	0.012537100499505328	0.03376440642002243	Post-Bolus
26.789579158316634	0.013916942218625862	0.012566574969782246	0.033119529208944426	Post-Bolus
26.88577154308617	0.013944990906844753	0.012595142203826985	0.03249600190715231	Post-Bolus
26.981963927855713	0.013971549915603381	0.012622740948695234	0.03189311772641231	Post-Bolus
27.07815631262525	0.013996659500655862	0.012649326315415247	0.031310193178395875	Post-Bolus
27.17434869739479	0.014020369575496686	0.012674870338749622	0.030746567537163084	Post-Bolus
27.27054108216433	0.014042729997596268	0.012699355505136137	0.030201601772166395	Post-Bolus
27.366733466933866	0.014063797650929553	0.012722777587844472	0.029674678194995315	Post-Bolus
27.462925851703407	0.014083628002162988	0.012745139242204238	0.029165199393544904	Post-Bolus
27.559118236472948	0.014102279803629944	0.012766452637020337	0.028672587895576935	Post-Bolus
27.655310621242485	0.014119810257620656	0.012786734672740814	0.02819628521924662	Post-Bolus
27.751503006012022	0.014136276938890644	0.012806008369179823	0.027735751477931173	Post-Bolus
27.847695390781563	0.014151735680202856	0.01282429995321389	0.027290464581050364	Post-Bolus
27.9438877755511	0.014166241195715407	0.012841639178841525	0.026859919772455353	Post-Bolus
28.04008016032064	0.01417984677311578	0.012858058361755501	0.026443629050412802	Post-Bolus
28.13627254509018	0.0141926033210293	0.012873590938611817	0.026041120492379784	Post-Bolus
28.23246492985972	0.014204559220975478	0.012888270905313082	0.025651937722652274	Post-Bolus
28.328657314629258	0.014215762485519418	0.01290213479319303	0.025275639746160785	Post-Bolus
28.4248496993988	0.014226256662999705	0.012915216441135883	0.024911799712231883	Post-Bolus
28.521042084168336	0.014236085498686964	0.012927552886706163	0.02456000543700111	Post-Bolus
28.617234468937877	0.01424528909425181	0.012939178362453478	0.024219857934528806	Post-Bolus
28.713426853707414	0.014253905978919902	0.012950127467434762	0.02389097160081578	Post-Bolus
28.809619238476955	0.01426197298737821	0.012960434789149936	0.023572973740310317	Post-Bolus
28.905811623246493	0.014269524483978762	0.012970132848598857	0.023265503692254958	Post-Bolus
29.00200400801603	0.014276593198772789	0.012979254374475278	0.02296821312084728	Post-Bolus
29.09819639278557	0.014283209762722016	0.012987830071149297	0.02268076485630517	Post-Bolus
29.194388777555112	0.014289403130188717	0.012995890049627527	0.022402833133220362	Post-Bolus
29.29058116232465	0.01429520045121953	0.013003463065105574	0.022134102898139628	Post-Bolus
29.386773547094187	0.014300627222351424	0.01301057661201989	0.02187426951172401	Post-Bolus
29.482965931863728	0.014305707646079207	0.013017257634370099	0.021623038751230776	Post-Bolus
29.57915831663327	0.014310463949919461	0.013023530576373567	0.021380125507462495	Post-Bolus
29.675350701402806	0.014314917017009076	0.013029418710677164	0.02114525409420829	Post-Bolus
29.771543086172343	0.014319087024845125	0.013034946347513102	0.020918159178521717	Post-Bolus
29.867735470941884	0.014322992220122576	0.01304013401098829	0.02069858272739925	Post-Bolus
29.96392785571142	0.014326649869939447	0.013045001624148166	0.020486275461733688	Post-Bolus
30.060120240480963	0.014330076206773078	0.013049569044230592	0.02028099712926486	Post-Bolus
30.1563126252505	0.01433328643884308	0.013053854859921459	0.02008251521635332	Post-Bolus
30.25250501002004	0.014336294798476758	0.013057875857998898	0.019890604192523247	Post-Bolus
30.34869739478958	0.01433911457359798	0.013061648325977835	0.019705046426908297	Post-Bolus
30.44488977955912	0.014341757967279347	0.013065188092167904	0.01952563227415645	Post-Bolus
30.541082164328657	0.014344236746355005	0.013068509500079562	0.01935215783470852	Post-Bolus
30.637274549098194	0.014346561862013212	0.013071626273550045	0.01918442619441368	Post-Bolus
30.733466933867735	0.014348743068192466	0.01307455123691815	0.01902224797139991	Post-Bolus
30.829659318637276	0.014350789974593745	0.013077296546975616	0.018865438927232418	Post-Bolus
30.925851703406813	0.014352711445820109	0.01307987360282897	0.018713821125713993	Post-Bolus
31.02204408817635	0.01435451559977783	0.013082293033802069	0.018567222940226703	Post-Bolus
31.118236472945892	0.014356210026709018	0.013084564799030578	0.018425478349651594	Post-Bolus
31.214428857715433	0.014357801960598635	0.01308669826931463	0.018288426365788493	Post-Bolus
31.31062124248497	0.014359298036423416	0.013088702213909953	0.018155911718454414	Post-Bolus
31.406813627254508	0.014360704255427547	0.013090584896624914	0.0180277850069386	Post-Bolus
31.50300601202405	0.014362026587622347	0.013092353959976422	0.01790390034570193	Post-Bolus
31.599198396793586	0.014363270534060198	0.013094016591038298	0.017784116998132673	Post-Bolus
31.695390781563127	0.014364441302421316	0.013095579521204917	0.01766829865896056	Post-Bolus
31.791583166332664	0.014365543019684644	0.013097049061831309	0.01755631592166057	Post-Bolus
31.887775551102205	0.014366580388386008	0.013098431139413617	0.01744804086741526	Post-Bolus
31.983967935871743	0.01436755765648536	0.01309973133127488	0.017343350315348862	Post-Bolus
32.08016032064128	0.014368478832687291	0.01310095490101653	0.017242125057259017	Post-Bolus
32.17635270541082	0.014369347226535824	0.013102106565567538	0.017144251108961357	Post-Bolus
32.27254509018036	0.01437016592353911	0.013103190752872916	0.01704961824015814	Post-Bolus
32.368737474949896	0.014370938357367786	0.013104211908668171	0.01695811822066061	Post-Bolus
32.46492985971944	0.014371667544725868	0.013105174127024959	0.0168696469742422	Post-Bolus
32.56112224448898	0.014372356248706109	0.013106081187283658	0.016784104041904824	Post-Bolus
32.657314629258515	0.014373006487839384	0.013106936042060273	0.016701394034470334	Post-Bolus
32.75350701402806	0.014373620936794541	0.013107742291123466	0.0166214221921851	Post-Bolus
32.8496993987976	0.01437420184521724	0.01310850304979361	0.016544097675972022	Post-Bolus
32.945891783567134	0.014374751346740784	0.013109221276755748	0.016469332527932447	Post-Bolus
33.04208416833667	0.014375271108059775	0.013109899260712623	0.01639704299893895	Post-Bolus
33.13827655310621	0.014375762975718995	0.013110539555291319	0.016327146927193968	Post-Bolus
33.234468937875754	0.014376228700338573	0.013111144574783962	0.016259564768367086	Post-Bolus
33.33066132264529	0.014376669894533284	0.013111716529111864	0.016194219700752795	Post-Bolus
33.42685370741483	0.01437708797307963	0.013112257378648748	0.016131037895513473	Post-Bolus
33.52304609218437	0.014377484181872641	0.01311276886684287	0.01606994832932287	Post-Bolus
33.61923847695391	0.014377859919006955	0.013113252869691077	0.01601088121801025	Post-Bolus
33.71543086172345	0.014378216426650825	0.01311371106274482	0.01595376942043415	Post-Bolus
33.811623246492985	0.014378554872558756	0.013114145017617918	0.01589854800259937	Post-Bolus
33.90781563126252	0.014378876014602108	0.01311455594322709	0.01584515576408738	Post-Bolus
34.00400801603206	0.01437918102726282	0.013114945338943742	0.01579353130119998	Post-Bolus
34.100200400801604	0.014379470871629371	0.01311531450468308	0.015743615918224586	Post-Bolus
34.19639278557114	0.014379746472953389	0.013115664684768588	0.015695352741732897	Post-Bolus
34.29258517034068	0.014380008671464778	0.013115997019578966	0.01564868692038257	Post-Bolus
34.388777555110224	0.014380257915286547	0.013116312231136445	0.015603567123920335	Post-Bolus
34.48496993987976	0.014380495123948142	0.013116611516323729	0.015559941145165452	Post-Bolus
34.5811623246493	0.01438072099635391	0.01311689583534878	0.0155177593382227	Post-Bolus
34.677354709418836	0.014380936204959109	0.013117166114450959	0.015476973592326748	Post-Bolus
34.77354709418837	0.01438114133538068	0.013117423157701757	0.015437537681863777	Post-Bolus
34.86973947895792	0.014381336734953308	0.013117667425965013	0.015399408204068245	Post-Bolus
34.965931863727455	0.014381523057517867	0.013117899831596645	0.015362541023174381	Post-Bolus
35.06212424849699	0.014381700802331759	0.013118121065660019	0.015326894206593767	Post-Bolus
35.15831663326654	0.014381870446467803	0.013118331790986941	0.015292427130665457	Post-Bolus
35.254509018036075	0.014382032403265143	0.013118532565194333	0.015259100860140103	Post-Bolus
35.35070140280561	0.014382186987412426	0.01311872377575831	0.015226878462747704	Post-Bolus
35.44689378757515	0.0143823346389744	0.013118906045845282	0.015195722789235935	Post-Bolus
35.54308617234469	0.014382475720952817	0.013119079864831905	0.015165598427640248	Post-Bolus
35.639278557114224	0.014382610580643055	0.013119245698403493	0.015136471075530365	Post-Bolus
35.73547094188377	0.014382739517698055	0.013119403947566518	0.015108307918708378	Post-Bolus
35.831663326653306	0.014382862788744098	0.013119554954595129	0.01508107755380732	Post-Bolus
35.92785571142284	0.014382980710839405	0.013119699135895935	0.015054748677512615	Post-Bolus
36.02404809619239	0.014383093558198022	0.013119836849416937	0.015029291355453117	Post-Bolus
36.120240480961925	0.014383201595741706	0.013119968437749218	0.015004676583729957	Post-Bolus
36.21643286573146	0.01438330503597972	0.013120094191507526	0.014980876726041408	Post-Bolus
36.312625250501	0.01438340407091196	0.013120214378005358	0.014957865149108091	Post-Bolus
36.40881763527054	0.014383498946644513	0.013120329307103622	0.014935615401673166	Post-Bolus
36.50501002004008	0.01438358987220124	0.01312043925275637	0.014914102165284205	Post-Bolus
36.60120240480962	0.014383677050322514	0.013120544480724717	0.014893300901519881	Post-Bolus
36.69739478957916	0.014383760626144246	0.013120645183440013	0.014873188415464257	Post-Bolus
36.7935871743487	0.014383840749521768	0.013120741559754874	0.014853742121508865	Post-Bolus
36.88977955911824	0.014383917608955072	0.013120833858488274	0.0148349396334294	Post-Bolus
36.985971943887776	0.014383991361878146	0.013120922289843386	0.014816759537845458	Post-Bolus
37.08216432865731	0.014384062160578465	0.013121007058746012	0.01479918107571218	Post-Bolus
37.17835671342685	0.01438413012879426	0.013121088321110582	0.014782184509592386	Post-Bolus
37.27454909819639	0.014384195365674212	0.013121166190888765	0.014765751041152561	Post-Bolus
37.37074148296593	0.01438425801716717	0.013121240872263159	0.01474986162026161	Post-Bolus
37.46693386773547	0.01438431820129621	0.013121312520661264	0.01473449815590059	Post-Bolus
37.56312625250501	0.014384376031600015	0.013121381285960626	0.014719643113423832	Post-Bolus
37.65931863727455	0.014384431610795213	0.013121447299884103	0.014705279672472673	Post-Bolus
37.75551102204409	0.014384485015058948	0.013121510645261422	0.014691392134268328	Post-Bolus
37.85170340681363	0.014384536352767714	0.013121571469235	0.014677964349345152	Post-Bolus
37.947895791583164	0.014384585714188243	0.013121629885646406	0.01466498104452795	Post-Bolus
38.0440881763527	0.014384633186184242	0.013121686003116136	0.014652427421341225	Post-Bolus
38.140280561122246	0.014384678851440565	0.013121739924528171	0.014640289172595768	Post-Bolus
38.236472945891784	0.014384722768505177	0.013121791729661797	0.014628553108015623	Post-Bolus
38.33266533066132	0.014384765021156768	0.013121841518730255	0.01461720557875625	Post-Bolus
38.428857715430865	0.014384805680067975	0.01312188937886571	0.014606233686561677	Post-Bolus
38.5250501002004	0.014384844813522316	0.013121935393700905	0.014595624935452705	Post-Bolus
38.62124248496994	0.0143848824877895	0.013121979643865059	0.014585367211764635	Post-Bolus
38.71743486973948	0.01438491874833807	0.01312202219374301	0.014575449309815804	Post-Bolus
38.813627254509015	0.014384953659165554	0.013122063119895928	0.014565859802758704	Post-Bolus
38.90981963927856	0.014384987277590688	0.013122102493217972	0.014556587751061239	Post-Bolus
39.0060120240481	0.014385019657724714	0.013122140381651543	0.014547622594390476	Post-Bolus
39.102204408817634	0.014385050852147824	0.013122176851615921	0.014538954094602229	Post-Bolus
39.19839679358717	0.014385080899496163	0.013122211948245192	0.014530572690096564	Post-Bolus
39.294589178356716	0.014385109845619927	0.013122245729047771	0.01452246886731438	Post-Bolus
39.390781563126254	0.014385137737744946	0.013122278254606445	0.014514633322609254	Post-Bolus
39.48697394789579	0.014385164618396933	0.013122309578900737	0.014507057131068118	Post-Bolus
39.58316633266533	0.014385190528725023	0.01312233975458634	0.014499731640149041	Post-Bolus
39.679358717434866	0.014385215500493934	0.013122368814464106	0.01449264882925633	Post-Bolus
39.77555110220441	0.01438523956695331	0.013122396796313744	0.014485800807222069	Post-Bolus
39.87174348697395	0.014385262768008986	0.013122423754637924	0.014479179570010074	Post-Bolus
39.967935871743485	0.014385285137735352	0.013122449731840227	0.014472777564877116	Post-Bolus
40.06412825651303	0.014385306709227141	0.013122474769235302	0.014466587462667503	Post-Bolus
40.16032064128257	0.014385327514746804	0.01312249890725206	0.014460602144950945	Post-Bolus
40.256513026052104	0.014385347585871901	0.013122522185636854	0.014454814691160443	Post-Bolus
40.35270541082164	0.014385366934931986	0.013122544609877477	0.014449219429585715	Post-Bolus
40.44889779559118	0.01438538559660434	0.013122566226235581	0.01444380956780869	Post-Bolus
40.54509018036072	0.014385403598960164	0.013122587069411716	0.014438578834499283	Post-Bolus
40.64128256513026	0.014385420967750518	0.01312260717022009	0.014433521231240448	Post-Bolus
40.7374749498998	0.014385437728121635	0.013122626558622454	0.014428630930514651	Post-Bolus
40.83366733466934	0.014385453904721832	0.013122645263858214	0.014423902265143547	Post-Bolus
40.92985971943888	0.01438546951802416	0.013122663310314123	0.014419329954030542	Post-Bolus
41.02605210420842	0.014385484576410996	0.013122680708622624	0.0144149095925461	Post-Bolus
41.122244488977955	0.014385499109395551	0.013122697493073326	0.014410635574158637	Post-Bolus
41.21843687374749	0.01438551313675182	0.013122713686868369	0.014406503014198917	Post-Bolus
41.31462925851703	0.014385526677690065	0.013122729312462196	0.014402507173020843	Post-Bolus
41.410821643286575	0.014385539750925134	0.013122744391648226	0.014398643447850168	Post-Bolus
41.50701402805611	0.014385552374744787	0.013122758945645513	0.014394907364633216	Post-Bolus
41.60320641282565	0.01438556456074067	0.013122772989498172	0.014391295040201648	Post-Bolus
41.699398797595194	0.014385576322328855	0.013122786539747218	0.01438780254685298	Post-Bolus
41.79559118236473	0.014385587678263879	0.013122799617609477	0.014384425648480168	Post-Bolus
41.89178356713427	0.014385598643243945	0.013122812240571881	0.014381160494711618	Post-Bolus
41.987975951903806	0.014385609231502705	0.01312282442564016	0.014378003351271129	Post-Bolus
42.08416833667334	0.014385619456853734	0.013122836189404104	0.01437495059359633	Post-Bolus
42.18036072144288	0.01438562933273501	0.013122847548102829	0.014371998700457097	Post-Bolus
42.276553106212425	0.014385638867474565	0.013122858509583021	0.014369144781502778	Post-Bolus
42.37274549098196	0.014385648074973929	0.013122869091412677	0.014366385382207556	Post-Bolus
42.46893787575151	0.014385656967194215	0.013122879308123952	0.014363717321973902	Post-Bolus
42.565130260521045	0.014385665555360404	0.013122889173245972	0.01436113755816829	Post-Bolus
42.66132264529058	0.014385673850377935	0.013122898700001384	0.01435864313816265	Post-Bolus
42.75751503006012	0.01438568186286694	0.013122907901354256	0.01435623119409755	Post-Bolus
42.85370741482966	0.01438568960245372	0.013122916788320274	0.014353899030860495	Post-Bolus
42.949899799599194	0.01438569707634889	0.013122925366608099	0.014351644303587471	Post-Bolus
43.04609218436874	0.014385704295599709	0.013122933651214615	0.014349464232054143	Post-Bolus
43.142284569138276	0.014385711269273762	0.01312294165278535	0.014347356329683012	Post-Bolus
43.23847695390782	0.014385718006210045	0.013122949381678977	0.0143453181828407	Post-Bolus
43.33466933867736	0.014385724515045845	0.013122956847998014	0.014343347446523562	Post-Bolus
43.430861723446895	0.014385730804243615	0.013122964061619509	0.014341441840043313	Post-Bolus
43.52705410821643	0.014385736879121386	0.013122971028482864	0.014339599442147234	Post-Bolus
43.62324649298597	0.014385742746279746	0.013122977756116656	0.014337818247005422	Post-Bolus
43.71943887775551	0.014385748414704858	0.013122984255013515	0.01433609605235826	Post-Bolus
43.815631262525045	0.014385753891506958	0.013122990533304244	0.014334430883736773	Post-Bolus
43.91182364729459	0.014385759183633516	0.013122996598894826	0.014332820821638954	Post-Bolus
44.00801603206413	0.014385764297889184	0.01312300245948846	0.01433126399790788	Post-Bolus
44.10420841683367	0.014385769240955753	0.013123008122607591	0.014329758592109838	Post-Bolus
44.20040080160321	0.014385774019238353	0.01312301359547511	0.014328302847038022	Post-Bolus
44.296593186372746	0.014385778632992565	0.013123018880259338	0.014326895713822172	Post-Bolus
44.392785571142284	0.014385783091451623	0.01312302398634278	0.014325535185180835	Post-Bolus
44.48897795591182	0.014385787400051782	0.013123028919972211	0.01432421970032728	Post-Bolus
44.58517034068136	0.014385791564074471	0.013123033687217065	0.014322947742586686	Post-Bolus
44.6813627254509	0.01438579558865855	0.013123038293985218	0.0143217178366215	Post-Bolus
44.77755511022044	0.01438579947881256	0.013123042746038783	0.01432052854565678	Post-Bolus
44.873747494989985	0.014385803239426967	0.013123047049009911	0.01431937846870555	Post-Bolus
44.96993987975952	0.014385806873774273	0.013123051206812742	0.014318266502355802	Post-Bolus
45.06613226452906	0.014385810385200256	0.013123055223440013	0.014317191544242205	Post-Bolus
45.1623246492986	0.014385813779005793	0.01312305910496173	0.01431615216318257	Post-Bolus
45.258517034068134	0.014385817059187903	0.013123062856071456	0.014315147168719471	Post-Bolus
45.35470941883767	0.014385820229614227	0.01312306648133479	0.014314175405006228	Post-Bolus
45.45090180360721	0.014385823294031158	0.013123069985200785	0.014313235748754724	Post-Bolus
45.547094188376754	0.014385826256071956	0.013123073372013357	0.0143123271071832	Post-Bolus
45.64328657314629	0.014385829119264879	0.013123076646022705	0.01431144841596407	Post-Bolus
45.739478957915836	0.014385831886137004	0.013123079808815455	0.014310599004054719	Post-Bolus
45.83567134268537	0.014385834560381162	0.013123082865488299	0.014309777715790381	Post-Bolus
45.93186372745491	0.014385837145151403	0.013123085819770699	0.014308983603679323	Post-Bolus
46.02805611222445	0.014385839643478676	0.013123088675199663	0.014308215760997663	Post-Bolus
46.124248496993985	0.014385842058309064	0.01312309143521712	0.014307473307519815	Post-Bolus
46.22044088176352	0.014385844392510777	0.013123094103178093	0.014306755387926803	Post-Bolus
46.31663326653307	0.014385846648881139	0.013123096682358877	0.014306061170214579	Post-Bolus
46.412825651302605	0.014385848829740614	0.013123099175224332	0.014305389934292907	Post-Bolus
46.50901803607215	0.014385850937195707	0.013123101583895192	0.014304741014501946	Post-Bolus
46.605210420841686	0.014385852974152702	0.013123103911962402	0.014304113578145514	Post-Bolus
46.701402805611224	0.014385854943017288	0.01312310616214981	0.0143035069094285	Post-Bolus
46.79759519038076	0.014385856846135319	0.013123108337100545	0.014302920313129186	Post-Bolus
46.8937875751503	0.014385858685798435	0.013123110439382754	0.014302353113305745	Post-Bolus
46.989979959919836	0.014385860464249682	0.013123112471495316	0.014301804652002743	Post-Bolus
47.08617234468937	0.014385862183689138	0.013123114435873573	0.014301274287957619	Post-Bolus
47.18236472945892	0.014385863845176408	0.013123116334260101	0.0143007615864995	Post-Bolus
47.278557114228455	0.014385865451135058	0.013123118169148733	0.01430026588516517	Post-Bolus
47.374749498998	0.01438586700359954	0.013123119942777992	0.014299786597220221	Post-Bolus
47.47094188376754	0.014385868504441688	0.013123121657263948	0.014299323172084199	Post-Bolus
47.567134268537075	0.014385869955490876	0.013123123314671869	0.014298875074186465	Post-Bolus
47.66332665330661	0.014385871358538102	0.01312312491702106	0.014298441781939153	Post-Bolus
47.75951903807615	0.014385872715340062	0.013123126466289698	0.014298022786710092	Post-Bolus
47.85571142284569	0.014385874026873042	0.013123127963734865	0.01429761770490004	Post-Bolus
47.95190380761523	0.014385875293515095	0.013123129410059957	0.014297226250062103	Post-Bolus
48.04809619238477	0.014385876517950287	0.01312313080806689	0.014296847794643103	Post-Bolus
48.14428857715431	0.014385877701637231	0.013123132159433566	0.014296481901982336	Post-Bolus
48.24048096192385	0.014385878846000332	0.0131231334658024	0.014296128146306406	Post-Bolus
48.33667334669339	0.014385879952432986	0.01312313472878435	0.014295786111834626	Post-Bolus
48.432865731462925	0.014385881022300798	0.013123135949962958	0.014295455391884404	Post-Bolus
48.52905811623246	0.014385882056944781	0.013123137130898386	0.014295135587976645	Post-Bolus
48.625250501002	0.014385883057684564	0.01312313827313146	0.014294826308941142	Post-Bolus
48.72144288577154	0.014385884025821596	0.013123139378187697	0.014294527170021967	Post-Bolus
48.81763527054108	0.01438588496264236	0.013123140447581356	0.014294237791982866	Post-Bolus
48.91382765531062	0.01438588586651882	0.013123141478975298	0.014293958416223189	Post-Bolus
49.010020040080164	0.014385886740202707	0.01312314247584074	0.014293688356599697	Post-Bolus
49.1062124248497	0.014385887584881686	0.013123143439585509	0.014293427260589069	Post-Bolus
49.20240480961924	0.01438588840154541	0.013123144371362935	0.014293174819175941	Post-Bolus
49.298597194388776	0.014385889191158326	0.01312314527230049	0.014292930729964468	Post-Bolus
49.394789579158314	0.014385889954661791	0.013123146143502372	0.014292694696518383	Post-Bolus
49.49098196392785	0.014385890692976161	0.013123146986052072	0.01429246642770108	Post-Bolus
49.587174348697395	0.014385891407002895	0.013123147801014954	0.01429224563701567	Post-Bolus
49.68336673346693	0.014385892097626654	0.013123148589440824	0.014292032041945055	Post-Bolus
49.77955911823648	0.014385892765717407	0.013123149352366505	0.014291825363292	Post-Bolus
49.875751503006015	0.014385893411354898	0.013123150089569638	0.01429162564078446	Post-Bolus
49.97194388777555	0.014385894034998062	0.01312315080144581	0.014291432757663553	Post-Bolus
50.06813627254509	0.014385894637938237	0.01312315148973557	0.014291246256553715	Post-Bolus
50.16432865731463	0.014385895220874818	0.013123152155236283	0.01429106591894716	Post-Bolus
50.260521042084164	0.014385895784489752	0.013123152798723928	0.014290891531746034	Post-Bolus
50.35671342685371	0.014385896329449076	0.013123153420954744	0.014290722886833408	Post-Bolus
50.452905811623246	0.014385896856404451	0.013123154022666898	0.014290559780644264	Post-Bolus
50.549098196392784	0.01438589736599469	0.013123154604582144	0.014290402013736483	Post-Bolus
50.64529058116233	0.01438589785884729	0.013123155167407493	0.014290249390361836	Post-Bolus
50.741482965931866	0.014385898335579973	0.013123155711836863	0.014290101718036971	Post-Bolus
50.8376753507014	0.01438589879668767	0.01312315623843245	0.014289958847234602	Post-Bolus
50.93386773547094	0.014385899241814869	0.013123156746860506	0.014289820926372977	Post-Bolus
51.03006012024048	0.014385899672166129	0.013123157238423179	0.014289687557577662	Post-Bolus
51.126252505010015	0.014385900088245659	0.013123157713684424	0.01428955858856091	Post-Bolus
51.22244488977956	0.014385900490546395	0.013123158173193804	0.014289433871362557	Post-Bolus
51.3186372745491	0.014385900879551132	0.013123158617487722	0.0142893132620609	Post-Bolus
51.41482965931864	0.014385901255733656	0.01312315904709067	0.014289196620483542	Post-Bolus
51.51102204408818	0.014385901619559886	0.013123159462516475	0.014289083809918262	Post-Bolus
51.607214428857716	0.014385901971488995	0.013123159864269533	0.01428897469682388	Post-Bolus
51.703406813627254	0.014385902311974555	0.013123160252846053	0.014288869150541113	Post-Bolus
51.79959919839679	0.014385902641465663	0.013123160628735307	0.014288767043003447	Post-Bolus
51.89579158316633	0.014385902959653413	0.013123160991823484	0.014288668375346852	Post-Bolus
51.99198396793587	0.014385903267061243	0.01312316134265293	0.014288573010390581	Post-Bolus
52.08817635270541	0.014385903564296958	0.01312316168183041	0.014288480798311442	Post-Bolus
52.18436873747495	0.014385903851709562	0.0131231620097558	0.014288391634251874	Post-Bolus
52.28056112224449	0.014385904129640014	0.013123162326820934	0.014288305416055226	Post-Bolus
52.37675350701403	0.014385904398421962	0.01312316263341053	0.01428822204404266	Post-Bolus
52.47294589178357	0.014385904658382496	0.013123162929903124	0.014288141420790058	Post-Bolus
52.569138276553105	0.014385904909842885	0.013123163216672003	0.014288063450904933	Post-Bolus
52.66533066132264	0.014385905153119308	0.013123163494086132	0.014287988040803341	Post-Bolus
52.76152304609218	0.01438590538852361	0.01312316376251109	0.014287915098486781	Post-Bolus
52.857715430861724	0.014385905616166749	0.013123164022058478	0.014287844571981925	Post-Bolus
52.95390781563126	0.014385905835926095	0.013123164272544225	0.014287776455670627	Post-Bolus
53.050100200400806	0.014385906048417536	0.013123164514727899	0.014287710599706302	Post-Bolus
53.14629258517034	0.01438590625388365	0.013123164748895234	0.01428764692782358	Post-Bolus
53.24248496993988	0.014385906452560389	0.013123164975325594	0.01428758536540112	Post-Bolus
53.33867735470942	0.014385906644677558	0.01312316519429258	0.01428752583928931	Post-Bolus
53.434869739478955	0.014385906830459299	0.013123165406064626	0.014287468277637947	Post-Bolus
53.53106212424849	0.014385907010124564	0.0131231656109056	0.01428741260972393	Post-Bolus
53.62725450901804	0.014385907183887613	0.013123165809075405	0.014287358765778954	Post-Bolus
53.723446893787575	0.014385907351958478	0.013123166000830588	0.014287306676817199	Post-Bolus
53.81963927855712	0.014385907514543456	0.013123166186424928	0.014287256274463013	Post-Bolus
53.91583166332666	0.014385907671404335	0.013123166365249702	0.014287207706353881	Post-Bolus
54.012024048096194	0.014385907822984299	0.013123166538028619	0.014287160786137105	Post-Bolus
54.10821643286573	0.014385907969499703	0.013123166705046617	0.0142871154372541	Post-Bolus
54.20440881763527	0.014385908111120393	0.013123166866501149	0.014287071604900326	Post-Bolus
54.300601202404806	0.014385908248012813	0.013123167022585846	0.0142870292350372	Post-Bolus
54.39679358717434	0.014385908380340394	0.013123167173490992	0.014286988274254613	Post-Bolus
54.49298597194389	0.01438590850826398	0.013123167319403975	0.014286948669633443	Post-Bolus
54.589178356713425	0.014385908631942237	0.013123167460509757	0.014286910368608066	Post-Bolus
54.68537074148297	0.014385908751532055	0.013123167596991326	0.014286873318828868	Post-Bolus
54.78156312625251	0.014385908867188962	0.013123167729030175	0.014286837468024756	Post-Bolus
54.877755511022045	0.014385908979067543	0.013123167856806743	0.014286802763865677	Post-Bolus
54.97394789579158	0.01438590908732184	0.013123167980500899	0.014286769153825122	Post-Bolus
55.07014028056112	0.014385909192105759	0.013123168100292388	0.014286736585042646	Post-Bolus
55.16633266533066	0.014385909293037773	0.01312316821563877	0.014286705262336555	Post-Bolus
55.2625250501002	0.014385909390418268	0.013123168326917178	0.014286675061652586	Post-Bolus
55.35871743486974	0.014385909484527804	0.013123168434477793	0.014286645868273523	Post-Bolus
55.45490981963928	0.014385909575484652	0.013123168538451599	0.014286617645531387	Post-Bolus
55.55110220440882	0.014385909663405876	0.013123168638967555	0.014286590357243372	Post-Bolus
55.64729458917836	0.01438590974840764	0.013123168736152916	0.0142865639676262	Post-Bolus
55.743486973947896	0.014385909830605509	0.013123168830133546	0.014286538441210483	Post-Bolus
55.83967935871743	0.014385909910114751	0.013123168921034236	0.014286513742755079	Post-Bolus
55.93587174348697	0.014385909987050643	0.013123169008979016	0.01428648983716146	Post-Bolus
56.032064128256515	0.014385910061528773	0.013123169094091483	0.014286466689388072	Post-Bolus
56.12825651302605	0.014385910133665337	0.013123169176495107	0.01428644426436469	Post-Bolus
56.22444889779559	0.014385910203577454	0.013123169256313558	0.014286422526906787	Post-Bolus
56.32064128256513	0.01438591027138345	0.013123169333671011	0.014286401441629884	Post-Bolus
56.41683366733467	0.014385910336678683	0.01312316940822481	0.014286381126432803	Post-Bolus
56.51302605210421	0.014385910399501732	0.013123169480027013	0.014286361569604826	Post-Bolus
56.609218436873746	0.014385910460252628	0.013123169549451533	0.014286342653770729	Post-Bolus
56.705410821643284	0.01438591051900817	0.013123169616583689	0.014286324356363367	Post-Bolus
56.80160320641283	0.014385910575843921	0.013123169681507363	0.014286306655349048	Post-Bolus
56.897795591182366	0.014385910630834381	0.013123169744305184	0.01428628952918208	Post-Bolus
56.9939879759519	0.014385910684053135	0.013123169805058739	0.014286272956759341	Post-Bolus
57.09018036072144	0.01438591073557304	0.013123169863848753	0.014286256917374819	Post-Bolus
57.186372745490985	0.01438591078546637	0.013123169920755288	0.01428624139067418	Post-Bolus
57.28256513026052	0.014385910833805	0.013123169975857942	0.014286226356609326	Post-Bolus
57.37875751503006	0.014385910880660557	0.013123170029236039	0.01428621179539294	Post-Bolus
57.4749498997996	0.014385910926104592	0.013123170080968825	0.014286197687453053	Post-Bolus
57.571142284569135	0.014385910970208747	0.013123170131135665	0.014286184013387592	Post-Bolus
57.66733466933868	0.014385911012817047	0.013123170179593479	0.014286170797764008	Post-Bolus
57.763527054108216	0.014385911053794697	0.013123170226219989	0.014286158061235258	Post-Bolus
57.859719438877754	0.014385911093451503	0.013123170271327662	0.014286145739051999	Post-Bolus
57.95591182364729	0.01438591113183126	0.013123170314969086	0.014286133817781514	Post-Bolus
58.052104208416836	0.01438591116897627	0.013123170357195589	0.014286122284398033	Post-Bolus
58.14829659318637	0.014385911204927417	0.013123170398057335	0.014286111126253437	Post-Bolus
58.24448897795591	0.014385911239724252	0.013123170437603452	0.014286100331047978	Post-Bolus
58.34068136272545	0.014385911273405076	0.013123170475882127	0.014286089886800975	Post-Bolus
58.43687374749499	0.014385911306007018	0.013123170512940737	0.014286079781821535	Post-Bolus
58.53306613226453	0.014385911337566117	0.01312317054882595	0.014286070004679262	Post-Bolus
58.62925851703407	0.014385911368117408	0.013123170583583837	0.014286060544174962	Post-Bolus
58.725450901803605	0.014385911397694994	0.013123170617259995	0.014286051389311357	Post-Bolus
58.82164328657315	0.014385911426332143	0.013123170649899644	0.014286042529263793	Post-Bolus
58.91783567134269	0.014385911454032535	0.013123170681475112	0.014286033960990518	Post-Bolus
59.014028056112224	0.014385911480754424	0.01312317071184573	0.014286025693429984	Post-Bolus
59.11022044088176	0.014385911506591357	0.013123170741213453	0.01428601769957312	Post-Bolus
59.2064128256513	0.014385911531567938	0.01312317076960778	0.014286009970610056	Post-Bolus
59.30260521042084	0.014385911555707835	0.013123170797057151	0.014286002497888743	Post-Bolus
59.39879759519038	0.014385911579033846	0.013123170823589016	0.014285995272890255	Post-Bolus
59.49498997995992	0.014385911601567963	0.013123170849229909	0.014285988287204107	Post-Bolus
59.591182364729455	0.014385911623331443	0.01312317087400551	0.014285981532503577	Post-Bolus
59.687374749499	0.014385911644344862	0.013123170897940718	0.014285975000521013	Post-Bolus
59.78356713426854	0.014385911664628184	0.01312317092105972	0.014285968683023157	Post-Bolus
59.879759519038075	0.014385911684200824	0.013123170943386052	0.014285962571786453	Post-Bolus
59.97595190380761	0.014385911703081717	0.013123170964942681	0.01428595665857237	Post-Bolus
60.07214428857716	0.014385911721289375	0.013123170985752063	0.014285950935102711	Post-Bolus
60.168336673346694	0.014385911738861024	0.013123171005850648	0.014285945394543075	Post-Bolus
60.26452905811623	0.014385911755973507	0.013123171025377469	0.01428594004539592	Post-Bolus
60.36072144288577	0.014385911772500391	0.013123171044240892	0.014285934873499474	Post-Bolus
60.45691382765531	0.014385911788457923	0.013123171062458652	0.014285929873690784	Post-Bolus
60.55310621242485	0.014385911803861416	0.013123171080047322	0.01428592504110942	Post-Bolus
60.64929859719439	0.014385911818725243	0.013123171097022317	0.014285920371197478	Post-Bolus
60.745490981963925	0.014385911833062839	0.01312317111339789	0.014285915859699587	Post-Bolus
60.84168336673347	0.014385911846886704	0.013123171129187134	0.014285911502662901	Post-Bolus
60.93787575150301	0.014385911860208395	0.013123171144401988	0.014285907296437101	Post-Bolus
61.034068136272545	0.014385911873038537	0.013123171159053225	0.014285903237674395	Post-Bolus
61.13026052104208	0.014385911885386812	0.013123171173150464	0.014285899323329519	Post-Bolus
61.22645290581162	0.014385911897261966	0.01312317118670216	0.014285895550659738	Post-Bolus
61.322645290581164	0.014385911908671806	0.01312317119971561	0.014285891917224843	Post-Bolus
61.4188376753507	0.014385911919623203	0.013123171212196952	0.01428588842088715	Post-Bolus
61.51503006012024	0.014385911930746263	0.013123171224945336	0.014285884909444768	Post-Bolus
61.611222444889776	0.014385911941564291	0.013123171237351704	0.014285881497406049	Post-Bolus
61.70741482965932	0.014385911952058659	0.013123171249389848	0.014285878189006443	Post-Bolus
61.80360721442886	0.014385911962241012	0.01312317126107212	0.014285874981263528	Post-Bolus
61.899799599198396	0.014385911972122306	0.013123171272410026	0.014285871871438045	Post-Bolus
61.99599198396793	0.014385911981712808	0.013123171283414227	0.014285868857033895	Post-Bolus
62.09218436873748	0.014385911991022089	0.013123171294094538	0.014285865935798139	Post-Bolus
62.188376753507015	0.01438591200005903	0.013123171304459929	0.014285863105720997	Post-Bolus
62.28456913827655	0.014385912008831823	0.013123171314518518	0.014285860365035853	Post-Bolus
62.38076152304609	0.014385912017347966	0.013123171324277589	0.01428585771221925	Post-Bolus
62.476953907815634	0.014385912025614265	0.013123171333743565	0.014285855145990888	Post-Bolus
62.57314629258517	0.014385912033636837	0.013123171342922036	0.014285852665313632	Post-Bolus
62.66933867735471	0.014385912041421105	0.013123171351817738	0.014285850269393508	Post-Bolus
62.765531062124246	0.014385912048971803	0.013123171360434565	0.0142858479576797	Post-Bolus
62.861723446893784	0.014385912056292968	0.013123171368775565	0.014285845729864554	Post-Bolus
62.95791583166333	0.014385912063387954	0.013123171376842938	0.014285843585883574	Post-Bolus
63.054108216432866	0.014385912070259415	0.01312317138463804	0.01428584152591543	Post-Bolus
63.1503006012024	0.014385912076909318	0.013123171392161376	0.014285839550381945	Post-Bolus
63.24649298597194	0.01438591208333894	0.013123171399412614	0.01428583765994811	Post-Bolus
63.342685370741485	0.014385912089548862	0.013123171406390568	0.014285835855522072	Post-Bolus
63.43887775551102	0.014385912095538977	0.01312317141309321	0.014285834138255139	Post-Bolus
63.53507014028056	0.014385912101487276	0.01312317141980488	0.014285832399043416	Post-Bolus
63.6312625250501	0.01438591210743374	0.01312317142658848	0.01428583061389239	Post-Bolus
63.72745490981964	0.014385912113220604	0.013123171433189511	0.01428582888083794	Post-Bolus
63.82364729458918	0.014385912118849684	0.013123171439610098	0.014285827199104695	Post-Bolus
63.91983967935872	0.014385912124322244	0.013123171445851737	0.014285825568075602	Post-Bolus
64.01603206412825	0.014385912129638993	0.013123171451915303	0.014285823987291908	Post-Bolus
64.11222444889779	0.014385912134800082	0.013123171457801041	0.014285822456453174	Post-Bolus
64.20841683366734	0.014385912139805111	0.013123171463508575	0.014285820975417276	Post-Bolus
64.30460921843687	0.014385912144653127	0.013123171469036899	0.014285819544200398	Post-Bolus
64.40080160320642	0.01438591214934262	0.013123171474384384	0.014285818162977033	Post-Bolus
64.49699398797594	0.014385912153871529	0.013123171479548777	0.01428581683207999	Post-Bolus
64.59318637274549	0.014385912158237235	0.013123171484527196	0.014285815552000385	Post-Bolus
64.68937875751503	0.014385912162436567	0.013123171489316136	0.014285814323387644	Post-Bolus
64.78557114228457	0.0143859121664658	0.013123171493911467	0.014285813147049506	Post-Bolus
64.8817635270541	0.014385912170320652	0.013123171498308432	0.014285812023952021	Post-Bolus
64.97795591182364	0.01438591217399629	0.01312317150250165	0.01428581095521955	Post-Bolus
65.0741482965932	0.014385912177487326	0.013123171506485115	0.014285809942134763	Post-Bolus
65.17034068136272	0.014385912180787816	0.013123171510252192	0.014285808986138644	Post-Bolus
65.26653306613227	0.014385912183891266	0.013123171513795624	0.014285808088830483	Post-Bolus
65.3627254509018	0.01438591218679062	0.013123171517107528	0.014285807251967887	Post-Bolus
65.45891783567134	0.014385912189478276	0.013123171520179394	0.014285806477466769	Post-Bolus
65.55511022044088	0.014385912191993358	0.013123171523055715	0.014285805753672292	Post-Bolus
65.65130260521042	0.014385912195045746	0.013123171526541638	0.014285804874178945	Post-Bolus
65.74749498997997	0.014385912197997279	0.013123171529913593	0.01428580402397133	Post-Bolus
65.84368737474949	0.014385912200848262	0.013123171533172055	0.014285803202658926	Post-Bolus
65.93987975951904	0.014385912203598743	0.013123171536317207	0.014285802409922364	Post-Bolus
66.03607214428857	0.014385912206248515	0.013123171539348954	0.014285801645513432	Post-Bolus
66.13226452905812	0.01438591220879712	0.013123171542266908	0.014285800909255061	Post-Bolus
66.22845691382766	0.01438591221124384	0.013123171545070405	0.014285800201041338	Post-Bolus
66.3246492985972	0.014385912213587712	0.013123171547758489	0.014285799520837502	Post-Bolus
66.42084168336673	0.014385912215827513	0.013123171550329922	0.014285798868679938	Post-Bolus
66.51703406813627	0.014385912217961766	0.01312317155278318	0.014285798244676188	Post-Bolus
66.61322645290582	0.01438591221998874	0.013123171555116456	0.014285797649004943	Post-Bolus
66.70941883767534	0.014385912221906452	0.013123171557327657	0.014285797081916043	Post-Bolus
66.8056112224449	0.014385912223712665	0.013123171559414403	0.014285796543730482	Post-Bolus
66.90180360721442	0.014385912225404885	0.013123171561374032	0.014285796034840405	Post-Bolus
66.99799599198397	0.014385912226980367	0.013123171563203594	0.014285795555709106	Post-Bolus
67.09418837675351	0.014385912228436111	0.013123171564899859	0.014285795106871033	Post-Bolus
67.19038076152304	0.014385912229768861	0.013123171566459306	0.014285794688931784	Post-Bolus
67.28657314629258	0.01438591223097511	0.013123171567878131	0.014285794302568109	Post-Bolus
67.38276553106212	0.014385912232051096	0.013123171569152249	0.014285793948527904	Post-Bolus
67.47895791583167	0.014385912232992801	0.013123171570277283	0.014285793627630224	Post-Bolus
67.5751503006012	0.014385912233795954	0.013123171571248577	0.01428579334076527	Post-Bolus
67.67134268537075	0.014385912234788623	0.01312317157242244	0.014285793012422164	Post-Bolus
67.76753507014028	0.014385912235910967	0.013123171573733838	0.014285792656293159	Post-Bolus
67.86372745490982	0.014385912236978366	0.01312317157498219	0.014285792314774929	Post-Bolus
67.95991983967936	0.014385912237992602	0.013123171576169379	0.014285791987416868	Post-Bolus
68.0561122244489	0.014385912238955408	0.013123171577297223	0.014285791673792113	Post-Bolus
68.15230460921843	0.014385912239868471	0.013123171578367482	0.014285791373497541	Post-Bolus
68.24849699398797	0.014385912240733432	0.013123171579381851	0.01428579108615377	Post-Bolus
68.34468937875752	0.01438591224155188	0.013123171580341967	0.014285790811405165	Post-Bolus
68.44088176352705	0.014385912242325358	0.013123171581249402	0.01428579054891983	Post-Bolus
68.5370741482966	0.014385912243055363	0.013123171582105676	0.014285790298389608	Post-Bolus
68.63326653306613	0.01438591224374334	0.013123171582912239	0.01428579005953009	Post-Bolus
68.72945891783567	0.014385912244390692	0.013123171583670481	0.014285789832080608	Post-Bolus
68.82565130260521	0.014385912244998768	0.013123171584381735	0.01428578961580423	Post-Bolus
68.92184368737475	0.014385912245568871	0.013123171585047272	0.014285789410487776	Post-Bolus
69.0180360721443	0.01438591224610226	0.0131231715856683	0.014285789215941798	Post-Bolus
69.11422845691382	0.014385912246600142	0.013123171586245966	0.014285789032000598	Post-Bolus
69.21042084168337	0.014385912247063676	0.013123171586781359	0.014285788858522216	Post-Bolus
69.3066132264529	0.014385912247493974	0.013123171587275502	0.014285788695388435	Post-Bolus
69.40280561122245	0.014385912247892103	0.013123171587729361	0.014285788542504781	Post-Bolus
69.49899799599199	0.014385912248259077	0.01312317158814384	0.014285788399800521	Post-Bolus
69.59519038076152	0.014385912248595869	0.013123171588519783	0.014285788267228665	Post-Bolus
69.69138276553106	0.014385912248920812	0.01312317158888316	0.014285788142063731	Post-Bolus
69.7875751503006	0.014385912249308068	0.0131231715893403	0.014285788012136768	Post-Bolus
69.88376753507015	0.014385912249686559	0.013123171589787475	0.014285787887871063	Post-Bolus
69.97995991983967	0.014385912250058539	0.013123171590227276	0.014285787768796342	Post-Bolus
70.07615230460922	0.014385912250426262	0.013123171590662291	0.014285787654442333	Post-Bolus
70.17234468937875	0.014385912250791983	0.013123171591095113	0.014285787544338758	Post-Bolus
70.2685370741483	0.014385912251157956	0.013123171591528331	0.01428578743801534	Post-Bolus
70.36472945891784	0.014385912251526438	0.013123171591964534	0.014285787335001809	Post-Bolus
70.46092184368737	0.01438591225189968	0.013123171592406314	0.014285787234827887	Post-Bolus
70.55711422845691	0.01438591225227994	0.01312317159285626	0.014285787137023298	Post-Bolus
70.65330661322645	0.014385912252669471	0.013123171593316963	0.014285787041117768	Post-Bolus
70.749498997996	0.014385912253070525	0.01312317159379101	0.01428578694664102	Post-Bolus
70.84569138276552	0.014385912253485362	0.013123171594280994	0.014285786853122784	Post-Bolus
70.94188376753507	0.014385912253916232	0.013123171594789505	0.014285786760092779	Post-Bolus
71.03807615230461	0.014385912254365392	0.013123171595319132	0.014285786667080731	Post-Bolus
71.13426853707415	0.014385912254835096	0.013123171595872465	0.014285786573616368	Post-Bolus
71.23046092184369	0.0143859122553276	0.013123171596452097	0.014285786479229411	Post-Bolus
71.32665330661322	0.014385912255845157	0.013123171597060614	0.014285786383449588	Post-Bolus
71.42284569138278	0.01438591225639002	0.013123171597700607	0.014285786285806621	Post-Bolus
71.5190380761523	0.014385912256964445	0.013123171598374669	0.014285786185830237	Post-Bolus
71.61523046092185	0.014385912257570688	0.013123171599085387	0.01428578608305016	Post-Bolus
71.71142284569137	0.014385912258211002	0.013123171599835351	0.014285785976996115	Post-Bolus
71.80761523046093	0.014385912258714918	0.01312317160043802	0.014285785875154958	Post-Bolus
71.90380761523046	0.01438591225899343	0.013123171600796051	0.014285785781260734	Post-Bolus
72.0	0.014385912259020474	0.013123171600881027	0.01428578569614765	Post-Bolus
