# Supplementary material for: Dynamical modeling of TNF-α, IL-6, and IL-10 interactions in stroke-induced inflammation
Source: PLoS One. 2026 Jan 20;21(1):e0339178. doi: 10.1371/journal.pone.0339178 (PMC12818665; doi:10.1371/journal.pone.0339178)
Supplement: S4 File — Dataset used to generate Fig 6, showing simulation results for the TNF-α inhibition intervention. (CSV) [file pone.0339178.s004.csv]

Time_hours	TNF_alpha	IL_6	IL_10
0.0	0.1	0.05	0.01
0.07207207207207207	0.09001127055495849	0.04916465462654404	0.010106755637238287
0.14414414414414414	0.08120995698119124	0.048139635048564604	0.010210852345300635
0.21621621621621623	0.07344639758910122	0.04697138808936129	0.010312356041812902
0.2882882882882883	0.0665905206612484	0.04569859162242446	0.010411331312779723
0.36036036036036034	0.06052926387986838	0.044353323095489054	0.010507841138912878
0.43243243243243246	0.05516417711887916	0.042962103598649555	0.010601946930839528
0.5045045045045045	0.050409446578723725	0.04154675195537019	0.010693708572528885
0.5765765765765766	0.04619033368235112	0.04012505368521636	0.010783184456430122
0.6486486486486487	0.04244165901217084	0.038711403914792206	0.010870431520502918
0.7207207207207207	0.0391065859322146	0.03731731606413438	0.010955505283966526
0.7927927927927928	0.03613551938813344	0.03595187785433592	0.01103845988304737
0.8648648648648649	0.03348514025868179	0.03462214610231258	0.01111934810558832
0.9369369369369369	0.031117577857903363	0.03333347977205011	0.011198221424550242
1.009009009009009	0.028999711778137306	0.03208981552566615	0.011275130030659605
1.0810810810810811	0.027102561321501455	0.030893904816021472	0.011350122864350663
1.1531531531531531	0.025400744990460775	0.0297475205195925	0.011423247646968521
1.2252252252252251	0.023872010107180257	0.028651633175201013	0.011494550911156759
1.2972972972972974	0.022496828781097204	0.027606558616688533	0.011564078030456745
1.3693693693693694	0.021258050951793794	0.026612081297867577	0.011631873248160925
1.4414414414414414	0.020140602207383753	0.025667558891332026	0.011697979705463182
1.5135135135135136	0.01913121888837681	0.024772011524013534	0.011762439468920484
1.5855855855855856	0.018218217395759722	0.023924197023555246	0.011825293557227622
1.6576576576576576	0.017391295479118055	0.023122673209854148	0.011886581967299283
1.7297297297297298	0.01664135798467108	0.022365850461696098	0.011946343699750511
1.8018018018018018	0.01596036630214662	0.021652035036230616	0.012004616783717852
1.8738738738738738	0.01534120792027148	0.02097946470239428	0.012061438301042091
1.9459459459459458	0.01477758233624814	0.020346338271572742	0.012116844409855608
2.018018018018018	0.01426390115971118	0.01975083993837058	0.012170870367594323
2.09009009009009	0.01379520104206791	0.01919115902466684	0.012223550553437585
2.1621621621621623	0.01336706917740126	0.018665505328569754	0.012274918490123606
2.234234234234234	0.012975573775153997	0.01817212284266514	0.012325006865454152
2.3063063063063063	0.0126172086194949	0.01770929869164264	0.012373847553011186
2.3783783783783785	0.012288843953080527	0.017275370167797614	0.012421471632367825
2.4504504504504503	0.01198768161389539	0.01686873056996566	0.012467909408897875
2.5225225225225225	0.011711216220186881	0.016487833246591796	0.01251319043307053
2.5945945945945947	0.01145720158667228	0.016131194184918093	0.012557343519225961
2.6666666666666665	0.011223620624373608	0.015797393703689846	0.012600396763947558
2.7387387387387387	0.01100865867343759	0.015485077248914514	0.012642377564044757
2.810810810810811	0.010810682383409636	0.01519295485433669	0.012683312633811016
2.8828828828828827	0.010628219327293971	0.014919800618733853	0.012723228022021334
2.954954954954955	0.010459938104644522	0.01466445200293376	0.012762149128911552
3.027027027027027	0.010304637264950773	0.014425807373552849	0.0128001007216776
3.099099099099099	0.010161228875801901	0.014202824932897696	0.0128371069505564
3.171171171171171	0.010028725973778432	0.013994520745085403	0.012873191364363382
3.2432432432432434	0.009906233047269399	0.013799966457048042	0.01290837692520982
3.315315315315315	0.009792936645573512	0.013618287061179634	0.0129426860230954
3.3873873873873874	0.009688095388287944	0.013448658819092407	0.012976140490561736
3.4594594594594597	0.009591033584557046	0.013290306699779831	0.013008761616465163
3.5315315315315314	0.009501136657051278	0.013142502040421496	0.01304057015874106
3.6036036036036037	0.009417841033524048	0.013004560395660189	0.013071586359177009
3.6756756756756754	0.009340633829331724	0.012875839133003514	0.013101829954484607
3.7477477477477477	0.009269044833261327	0.012755735362243814	0.01313132019005889
3.81981981981982	0.009202643176862719	0.01264368369591527	0.013160075832057857
3.8918918918918917	0.009141034553513425	0.012539154357705244	0.013188115178644171
3.963963963963964	0.009083856297550602	0.012441650982903799	0.013215456072636142
4.036036036036036	0.009030775937063912	0.012350708846187042	0.013242115911965982
4.108108108108108	0.008981486634909216	0.012265892798977449	0.013268111661946158
4.18018018018018	0.008935707327218033	0.01218679580361076	0.013293459864469073
4.252252252252252	0.008893177777410638	0.012113036867837917	0.01331817665043042
4.324324324324325	0.00885365972150913	0.012044259964893824	0.013342277747766456
4.396396396396397	0.008816932252431381	0.011980131965217578	0.013365778493694516
4.468468468468468	0.008782792668732562	0.011920341808990806	0.013388693842334067
4.54054054054054	0.008751053072681432	0.01186459857655876	0.013411038376139032
4.612612612612613	0.008721540429721305	0.011812630731551144	0.013432826313586802
4.684684684684685	0.008694094381458257	0.011764184453196734	0.01345407151957687
4.756756756756757	0.008668566883998433	0.0117190228724958	0.013474787513161753
4.828828828828828	0.008644821025229394	0.011676924875649577	0.013494987476426716
4.900900900900901	0.008622730001914138	0.011637683996253376	0.013514684263269005
4.972972972972973	0.00860217541110193	0.011601106975198974	0.013533890409207083
5.045045045045045	0.008583049571809307	0.011567014619812263	0.013552618133453865
5.117117117117117	0.008565250160710863	0.011535238095830689	0.013570879356406938
5.1891891891891895	0.008548684442502254	0.011505621334423358	0.013588685696385586
5.261261261261261	0.008533265338139306	0.011478017867116773	0.013606048485384938
5.333333333333333	0.00851891202321158	0.01145229103586504	0.013622978773134089
5.405405405405405	0.00850555047002145	0.01142831421271231	0.013639487331069684
5.4774774774774775	0.008493110757324845	0.011405968111939802	0.013655584666826271
5.54954954954955	0.008481529144883112	0.011385142758566807	0.013671281021138803
5.621621621621622	0.008470745474565725	0.011365734532617454	0.013686586384168498
5.693693693693693	0.008460704296404787	0.011347647300198325	0.01370151049502595
5.7657657657657655	0.008451354187639927	0.011330791545077325	0.013716062849691315
5.837837837837838	0.008442646871178414	0.011315083288615206	0.013730252709935303
5.90990990990991	0.008434538491603532	0.011300445299729917	0.013744089101714464
5.981981981981982	0.008426986985187597	0.011286804207539566	0.013757580832812945
6.054054054054054	0.008419953552176873	0.011274091931913841	0.013770736489938465
6.126126126126126	0.008413403238985295	0.011262246265595851	0.013783564439625324
6.198198198198198	0.008407301945866278	0.011251207377688878	0.013796072849455356
6.27027027027027	0.008401618500018923	0.011240920122714772	0.013808269680206346
6.342342342342342	0.00839632480401213	0.011231334237139295	0.01382016268822965
6.414414414414415	0.008391393444242064	0.011222401197494092	0.013831759446145953
6.486486486486487	0.008386799436050316	0.011214076473614075	0.013843067333818909
6.558558558558558	0.008382520005900285	0.011206319260733625	0.013854093542955062
6.63063063063063	0.008378533204877928	0.01119909039327836	0.013864845093705232
6.702702702702703	0.008374818965506558	0.011192353925422699	0.013875328827384485
6.774774774774775	0.008371358813515539	0.011186076691805573	0.013885551412373397
6.846846846846847	0.008368135079217881	0.011180227044689777	0.013895519356861763
6.918918918918919	0.008365131606465513	0.011174775946119356	0.013905239003033972
6.990990990990991	0.00836233344778758	0.011169696479678994	0.013914716533864262
7.063063063063063	0.008359726293421455	0.011164962982906585	0.013923957983340514
7.135135135135135	0.008357297274121878	0.011160552208515756	0.013932969229069456
7.207207207207207	0.00835503432007939	0.011156442361237615	0.013941756003548628
7.2792792792792795	0.00835292576313366	0.011152612493115275	0.013950323902302258
7.351351351351351	0.008350960775824385	0.011149043127533134	0.013958678380994245
7.423423423423423	0.008349130280162305	0.011145717670973367	0.013966824744331348
7.495495495495495	0.008347424614119966	0.011142618774757621	0.013974768183643772
7.5675675675675675	0.008345835033755605	0.011139730654374394	0.013982513757222778
7.63963963963964	0.008344353667831542	0.011137039051472857	0.013990066392289339
7.711711711711712	0.008342973473550815	0.011134531154712853	0.013997430888302378
7.783783783783783	0.008341687216313638	0.011132193895363027	0.014004611938290747
7.8558558558558556	0.0083404883232775	0.011130015363252106	0.01401161411558106
7.927927927927928	0.008339371183106634	0.011127985364462427	0.01401844186680019
8.0	0.008338330101657838	0.011126093572337464	0.014025099540108702
8.072072072072071	0.008337359794411286	0.011124330399801707	0.014031591375030355
8.144144144144144	0.008336455421465844	0.011122687061921509	0.01403792150293835
8.216216216216216	0.008335612690435208	0.011121155758962905	0.014044093945137906
8.288288288288289	0.00833482726325077	0.011119728624651342	0.014050112634235865
8.36036036036036	0.008334095164268312	0.01111839845047239	0.014055981402479864
8.432432432432432	0.008333412882222068	0.011117158843999476	0.014061703979902812
8.504504504504505	0.008332777034940354	0.011116003662230289	0.014067284007538296
8.576576576576576	0.00833218435853361	0.01111492699071812	0.014072725039551611
8.64864864864865	0.008331631873078033	0.011113923420714425	0.014078030539277805
8.72072072072072	0.008331117176746115	0.011112988548416256	0.014083203870530367
8.792792792792794	0.008330637477657018	0.011112117325648247	0.014088248333459131
8.864864864864865	0.008330190316277013	0.011111305286753146	0.014093167140819233
8.936936936936936	0.008329773345809857	0.011110548172798418	0.014097963427444269
9.00900900900901	0.008329384737912412	0.011109842644998364	0.014102640235499042
9.08108108108108	0.00832902267174484	0.011109185384409479	0.014107200536703593
9.153153153153154	0.008328685128075521	0.011108572728653773	0.014111647242253667
9.225225225225225	0.008328370338626344	0.011108001462147934	0.014115983186313755
9.297297297297296	0.008328076652074107	0.01110746858143694	0.014120211132565366
9.36936936936937	0.008327803094551762	0.01110697230665409	0.014124333747304502
9.441441441441441	0.008327548021647209	0.011106509648710362	0.01412835366906449
9.513513513513514	0.008327310132677328	0.011106078239677337	0.014132273458763209
9.585585585585585	0.008327088192437767	0.011105675830554078	0.014136095615221693
9.657657657657657	0.008326881215272646	0.011105300627958236	0.014139822563068297
9.72972972972973	0.008326688282412382	0.011104950960380328	0.014143456667140356
9.801801801801801	0.008326508340884319	0.01110462491075055	0.01414700024821725
9.873873873873874	0.008326340487341741	0.011104320835503738	0.01415045556371669
9.945945945945946	0.008326183870424183	0.011104037186108643	0.014153824815774044
10.018018018018019	0.008326037884308041	0.011103772856973415	0.014157110131519449
10.09009009009009	0.008325901726736048	0.011103526390824372	0.014160313611166105
10.162162162162161	0.008325774719268274	0.011103296554390806	0.01416343729476824
10.234234234234235	0.008325656216949367	0.01110308217595084	0.014166483172789058
10.306306306306306	0.008325545680062545	0.011102882271766397	0.014169453179166104
10.378378378378379	0.00832544262430025	0.011102695957843712	0.014172349197673273
10.45045045045045	0.008325346486178446	0.011102522212043142	0.014175173077551905
10.522522522522522	0.00832525677390559	0.011102360140204099	0.014177926617923992
10.594594594594595	0.008325173014607438	0.011102208882704155	0.014180611574476332
10.666666666666666	0.008325095054354333	0.011102068155088539	0.014183229628424185
10.73873873873874	0.008325022358095117	0.011101936986325845	0.014185782462017054
10.81081081081081	0.008324954545365528	0.011101814684183304	0.014188271702394721
10.882882882882884	0.008324891252226468	0.01110170058632982	0.014190698937221496
10.954954954954955	0.008324832122105965	0.011101594043749965	0.014193065716588049
11.027027027027026	0.008324776801800516	0.011101494413456236	0.014195373554363622
11.0990990990991	0.008324725385056733	0.011101401867608768	0.014197623874356333
11.17117117117117	0.008324677440651304	0.01110131562069359	0.014199818131021441
11.243243243243244	0.008324632679102299	0.011101235145641312	0.014201957728107142
11.315315315315315	0.008324590851801903	0.01110115998984649	0.014204044031951817
11.387387387387387	0.008324551713909991	0.01110108970748976	0.014206078376918809
11.45945945945946	0.008324515021710383	0.011101023854721509	0.014208062066581552
11.531531531531531	0.00832448087350606	0.011100962612946633	0.014209996318401023
11.603603603603604	0.008324449011637312	0.011100905512703764	0.014211882379284923
11.675675675675675	0.008324419223948842	0.011100852167695128	0.014213721460301837
11.747747747747747	0.008324391355672997	0.011100802296530295	0.01421551473547687
11.81981981981982	0.008324365257302528	0.011100755627437899	0.014217263351116165
11.891891891891891	0.00832434078310563	0.011100711895567945	0.014218968426801419
11.963963963963964	0.008324317934931633	0.011100671104477496	0.014220631015952499
12.036036036036036	0.008324296590640731	0.011100633032334314	0.014222252181982113
12.108108108108109	0.008324276617769686	0.011100597438598717	0.014223832967245859
12.18018018018018	0.008324257922934106	0.011100564153854625	0.014225374379875703
12.252252252252251	0.008324240417304668	0.011100533017037095	0.014226877403968635
12.324324324324325	0.008324224015672675	0.011100503873735627	0.014228343000428002
12.396396396396396	0.008324208678963243	0.011100476652110215	0.01422977208225693
12.468468468468469	0.008324194341237793	0.011100451232464741	0.014231165557773871
12.54054054054054	0.0083241809229809	0.011100427470954521	0.014232524323091572
12.612612612612612	0.008324168361594695	0.011100405254032567	0.014233849244477752
12.684684684684685	0.008324156596198829	0.011100384471269565	0.014235141167584802
12.756756756756756	0.008324145566882761	0.011100365013990752	0.01423640091818132
12.82882882882883	0.00832413525255244	0.011100346843882041	0.014237629283975275
12.9009009009009	0.008324125615751713	0.011100329892947116	0.014238827042012563
12.972972972972974	0.008324116592306828	0.01110031404472603	0.014239994964115639
13.045045045045045	0.008324108136325146	0.011100299215867486	0.014241133795202714
13.117117117117116	0.008324100201954811	0.011100285323052713	0.014242244262589347
13.18918918918919	0.008324092742827444	0.011100272281977536	0.014243327076626688
13.26126126126126	0.008324085798498944	0.01110026016583645	0.014244382898004325
13.333333333333334	0.008324079369054499	0.011100248975427785	0.014245412386223042
13.405405405405405	0.008324073361351086	0.011100238540598825	0.014246416220617971
13.477477477477477	0.00832406774162802	0.011100228800045152	0.014247395042306942
13.54954954954955	0.008324062475144663	0.011100219690646541	0.014248349477744412
13.621621621621621	0.008324057525737229	0.01110021114665827	0.01424928013931598
13.693693693693694	0.0083240528553756	0.011100203098902403	0.0142501876259329
13.765765765765765	0.008324048423720132	0.011100195473959112	0.014251072523626594
13.837837837837839	0.008324044187678459	0.011100188193357964	0.014251935406143163
13.90990990990991	0.008324040287532183	0.011100181514432862	0.014252776748212213
13.981981981981981	0.008324036715971903	0.011100175424231971	0.014253597080845018
14.054054054054054	0.008324033362711805	0.01110016972122291	0.01425439697083935
14.126126126126126	0.008324030206053205	0.011100164366104143	0.014255176931503523
14.198198198198199	0.008324027223531849	0.011100159318177148	0.01425593746486579
14.27027027027027	0.008324024391680285	0.011100154534914176	0.014256679062172647
14.342342342342342	0.008324021685790252	0.011100149971526025	0.014257402204387117
14.414414414414415	0.008324019079675065	0.011100145580529807	0.01425810736268704
14.486486486486486	0.008324016545432002	0.011100141311316722	0.01425879499896337
14.558558558558559	0.008324014217016003	0.011100137408329422	0.014259465446075162
14.63063063063063	0.008324012058402632	0.01110013380616136	0.014260119151753566
14.702702702702702	0.008324010007836483	0.011100130392506331	0.014260756573042257
14.774774774774775	0.008324008056188893	0.011100127150996647	0.014261378119103997
14.846846846846846	0.008324006194605847	0.011100124065772113	0.014261984189972779
14.91891891891892	0.008324004414425178	0.011100121121329973	0.014262575176938493
14.99099099099099	0.008324002707093738	0.011100118302374874	0.014263151462931582
15.063063063063064	0.00832400106408459	0.011100115593668806	0.014263713422907711
15.135135135135135	0.00832399947681418	0.011100112979881057	0.01426426142423243
15.207207207207206	0.008323997985740367	0.011100110533908308	0.0142647957215676
15.27927927927928	0.00832399657104588	0.011100108220226852	0.014265316691574248
15.35135135135135	0.0083239952204717	0.011100106016915256	0.014265824687609615
15.423423423423424	0.008323993931781229	0.011100103920085994	0.014266320034648276
15.495495495495495	0.008323992703102391	0.011100101926511062	0.014266803050206351
15.567567567567567	0.008323991532885332	0.011100100033544792	0.014267274044639292
15.63963963963964	0.008323990419860086	0.011100098239046643	0.014267733321439682
15.711711711711711	0.008323989362994269	0.011100096541304009	0.014268181177535023
15.783783783783784	0.008323988361450745	0.011100094938955016	0.014268617903585525
15.855855855855856	0.008323987403226837	0.01110009340995405	0.014269043709780629
15.927927927927929	0.008323986492035466	0.01110009196134599	0.014269458903354227
16.0	0.008323985627107141	0.01110009059186876	0.014269863756212295
16.07207207207207	0.008323984806444659	0.011100089297980899	0.014270258526932554
16.144144144144143	0.008323984027864124	0.011100088075790262	0.014270643468193102
16.216216216216218	0.008323983288944403	0.011100086920961606	0.014271018827016065
16.28828828828829	0.008323982586976593	0.011100085828624155	0.014271384845011262
16.36036036036036	0.008323981918913459	0.01110008479327918	0.014271741758619859
16.43243243243243	0.008323981281318907	0.011100083808707566	0.014272089799358028
16.504504504504503	0.008323980690669447	0.011100082905724722	0.014272429130328538
16.576576576576578	0.008323980132262503	0.011100082057170217	0.014272760006299097
16.64864864864865	0.008323979603079084	0.01110008125761829	0.014273082639563856
16.72072072072072	0.008323979100079147	0.01110008050161307	0.014273397236681674
16.792792792792792	0.008323978619855312	0.01110007978302616	0.014273703999645932
16.864864864864863	0.00832397815859549	0.011100079094988722	0.014274003126086902
16.936936936936938	0.00832397771204553	0.011100078429823567	0.014274294809474135
17.00900900900901	0.008323977275471852	0.011100077778977245	0.014274579239318822
17.08108108108108	0.008323976850029622	0.011100077144656755	0.014274856593297757
17.153153153153152	0.008323976523064035	0.011100076686561816	0.014275126936135474
17.225225225225223	0.008323976220155379	0.011100076268805248	0.014275390532471422
17.2972972972973	0.008323975938899627	0.011100075887093002	0.014275647552179471
17.36936936936937	0.008323975676587348	0.011100075536574522	0.014275898161731984
17.44144144144144	0.008323975430178416	0.01110007521179692	0.014276142524386923
17.513513513513512	0.00832397519627677	0.011100074906659183	0.014276380800374975
17.585585585585587	0.008323974971105137	0.011100074614366365	0.014276613147086668
17.65765765765766	0.008323974750479775	0.01110007432738378	0.014276839719259493
17.72972972972973	0.008323974529785208	0.011100074037391194	0.014277060669165028
17.8018018018018	0.008323974303948965	0.011100073735237026	0.01427727614679604
17.873873873873872	0.00832397406741631	0.011100073410892534	0.014277486300053627
17.945945945945947	0.008323973814124986	0.011100073053406016	0.014277691274934315
18.01801801801802	0.00832397353747995	0.011100072650857003	0.014277891215717197
18.09009009009009	0.008323973259137746	0.011100072242676576	0.014278086193273462
18.16216216216216	0.008323973090668206	0.01110007203172749	0.014278276051349839
18.234234234234233	0.008323972927400159	0.011100071827819882	0.014278461170521374
18.306306306306308	0.00832397276788527	0.011100071628388015	0.014278641671280663
18.37837837837838	0.008323972610601003	0.011100071430731516	0.014278817671879166
18.45045045045045	0.008323972453944888	0.011100071232005067	0.014278989288465603
18.52252252252252	0.008323972296228794	0.011100071029208096	0.014279156635224348
18.594594594594593	0.008323972135673196	0.011100070819174477	0.014279319824513815
18.666666666666668	0.008323971970401432	0.011100070598562219	0.014279478967004858
18.73873873873874	0.008323971798433989	0.01110007036384317	0.014279634171819154
18.81081081081081	0.008323971617682746	0.011100070111292697	0.014279785546667602
18.882882882882882	0.008323971425945266	0.011100069836979393	0.01427993319798871
18.954954954954953	0.00832397122089905	0.011100069536754763	0.014280077231086994
19.027027027027028	0.008323971000095801	0.011100069206242926	0.01428021775027136
19.0990990990991	0.008323970781749202	0.011100068878407742	0.014280354751569782
19.17117117117117	0.008323970600863288	0.011100068616556179	0.014280488142839708
19.243243243243242	0.008323970418908559	0.011100068351107535	0.014280618210509601
19.315315315315313	0.008323970236172406	0.011100068082630074	0.014280745039261087
19.38738738738739	0.008323970053042447	0.011100067811873393	0.014280868712156423
19.45945945945946	0.008323969870009251	0.011100067539773415	0.014280989310733141
19.53153153153153	0.00832396968766909	0.01110006726745739	0.014281106915098681
19.603603603603602	0.008323969506726666	0.0111000669962489	0.014281221604025021
19.675675675675677	0.00832396932799785	0.011100066727672853	0.014281333455043333
19.74774774774775	0.00832396915241242	0.011100066463460486	0.014281442544538602
19.81981981981982	0.008323968981016795	0.011100066205554364	0.014281548947844277
19.89189189189189	0.008323968814976776	0.011100065956113379	0.014281652739336898
19.963963963963963	0.008323968655580282	0.011100065717517751	0.014281753992530741
20.036036036036037	0.008323968504240078	0.011100065492374031	0.014281852780172456
20.10810810810811	0.008323968350450461	0.011100065261527918	0.014281949071133072
20.18018018018018	0.008323968186390916	0.011100065010725791	0.014282042855593625
20.25225225225225	0.008323968025879138	0.01110006476521672	0.014282134307493182
20.324324324324323	0.008323967869491111	0.011100064526073138	0.014282223485772133
20.396396396396398	0.008323967717836545	0.011100064294427465	0.014282310448178515
20.46846846846847	0.008323967571558153	0.011100064071470765	0.014282395251332906
20.54054054054054	0.0083239674313309	0.011100063858451414	0.014282477950793333
20.61261261261261	0.00832396729786128	0.011100063656673763	0.014282558601120156
20.684684684684683	0.008323967171886585	0.01110006346749679	0.014282637255940984
20.756756756756758	0.008323967054174156	0.01110006329233278	0.01428271396801556
20.82882882882883	0.008323966945520662	0.011100063132645971	0.014282788789300664
20.9009009009009	0.008323966846751359	0.01110006298995123	0.014282861771015011
20.972972972972972	0.008323966758719355	0.011100062865812704	0.014282932963704156
21.045045045045043	0.008323966682304881	0.011100062761842493	0.014283002417305382
21.117117117117118	0.00832396660459637	0.01110006265471935	0.014283070102221265
21.18918918918919	0.008323966523626495	0.011100062540905502	0.01428313605079181
21.26126126126126	0.008323966448542748	0.01110006243695498	0.014283200358338638
21.333333333333332	0.008323966379114747	0.01110006234246775	0.014283263066088021
21.405405405405403	0.008323966315042895	0.01110006225691754	0.014283324214452792
21.47747747747748	0.008323966255954596	0.011100062179644982	0.014283383843079775
21.54954954954955	0.00832396620140047	0.01110006210985074	0.014283441990897209
21.62162162162162	0.008323966150850548	0.011100062046588656	0.01428349869616218
21.693693693693692	0.008323966103690496	0.011100061988758882	0.014283553996508045
21.765765765765767	0.008323966059217812	0.011100061935101022	0.014283607928991861
21.83783783783784	0.008323966016638042	0.011100061884187266	0.014283660530141807
21.90990990990991	0.00832396597506099	0.01110006183441553	0.014283711836004619
21.98198198198198	0.008323965933496923	0.011100061784002586	0.014283761882193007
22.054054054054053	0.008323965890852781	0.01110006173097722	0.014283810703933097
22.126126126126128	0.008323965860217579	0.011100061699171994	0.014283858267195446
22.1981981981982	0.008323965837976812	0.011100061682028112	0.014283904617684608
22.27027027027027	0.008323965817947346	0.011100061668313347	0.01428394981269608
22.34234234234234	0.008323965799604378	0.011100061657090732	0.014283993881467007
22.414414414414413	0.008323965782378378	0.011100061647342096	0.014284036852711048
22.486486486486488	0.008323965765653843	0.011100061637965829	0.014284078754653508
22.55855855855856	0.008323965748768059	0.011100061627774658	0.014284119615066489
22.63063063063063	0.00832396573100985	0.01110006161549342	0.014284159461304015
22.7027027027027	0.008323965711618345	0.011100061599756832	0.01428419832033718
22.774774774774773	0.008323965689781726	0.011100061579107269	0.014284236218789286
22.846846846846848	0.008323965664635988	0.011100061551992533	0.014284273182970979
22.91891891891892	0.008323965635263698	0.011100061516763631	0.014284309238915388
22.99099099099099	0.008323965600692753	0.011100061471672544	0.014284344412413268
23.063063063063062	0.008323965559895133	0.011100061414869999	0.014284378729048136
23.135135135135133	0.008323965543673704	0.011100061402098765	0.014284412087338768
23.207207207207208	0.008323965534659224	0.011100061401943062	0.014284444577126666
23.27927927927928	0.008323965525747028	0.01110006140155893	0.014284476247068181
23.35135135135135	0.008323965516702997	0.011100061400533406	0.014284507118170595
23.423423423423422	0.008323965507289754	0.011100061398447663	0.014284537211175381
23.495495495495494	0.00832396549726688	0.01110006139487741	0.01428456654658754
23.56756756756757	0.008323965486391126	0.011100061389393318	0.014284595144704917
23.63963963963964	0.008323965474416634	0.011100061381561426	0.014284623025647557
23.71171171171171	0.008323965461095153	0.01110006137094356	0.014284650209387018
23.783783783783782	0.008323965446176253	0.011100061357097742	0.014284676715775707
23.855855855855857	0.00832396542940754	0.011100061339578603	0.014284702564576226
23.92792792792793	0.008323965410534876	0.011100061317937797	0.014284727775490684
24.0	0.008323965389302593	0.01110006129172442	0.014284752368190046
24.07207207207207	0.008323965365453708	0.011100061260485412	0.014284776362343455
24.144144144144143	0.008323965338730142	0.011100061223765985	0.01428479977764757
24.216216216216218	0.008323965308872937	0.011100061181110015	0.0142848226338559
24.28828828828829	0.008323965275622465	0.011100061132060484	0.014284844950808123
24.36036036036036	0.008323965238718652	0.011100061076159866	0.014284866748459439
24.43243243243243	0.008323965198384378	0.011100061013815325	0.014284888037829204
24.504504504504503	0.008323965168188792	0.011100060969320528	0.014284908579288866
24.576576576576578	0.008323965136833304	0.011100060922463132	0.014284928600766442
24.64864864864865	0.008323965104416497	0.011100060873429005	0.014284948116238969
24.72072072072072	0.00832396507105858	0.011100060822443155	0.01428496713955116
24.792792792792792	0.008323965036902132	0.011100060769771094	0.014284985684434768
24.864864864864863	0.008323965002112845	0.011100060715720195	0.01428500376452795
24.936936936936938	0.00832396496688028	0.011100060660641056	0.014285021393394635
25.00900900900901	0.008323964931418603	0.011100060604928866	0.014285038584543884
25.08108108108108	0.008323964895967338	0.011100060549024768	0.014285055351449253
25.153153153153152	0.008323964860792111	0.011100060493417215	0.014285071707568167
25.225225225225223	0.0083239648261854	0.011100060438643337	0.014285087666361268
25.2972972972973	0.008323964792467277	0.011100060385290308	0.014285103241311797
25.36936936936937	0.008323964759986157	0.011100060333996698	0.014285118445944944
25.44144144144144	0.008323964729119546	0.011100060285453846	0.014285133293847216
25.513513513513512	0.008323964700274782	0.011100060240407217	0.01428514779868581
25.585585585585584	0.008323964673889789	0.011100060199657761	0.014285161974227963
25.65765765765766	0.008323964650433821	0.011100060164063289	0.014285175834360328
25.72972972972973	0.008323964630408204	0.01110006013453982	0.014285189393108333
25.8018018018018	0.008323964609377567	0.011100060103019196	0.01428520260254962
25.873873873873872	0.008323964576548742	0.011100060049862916	0.014285215335064168
25.945945945945947	0.008323964544249733	0.011100059997509255	0.014285227751753575
26.01801801801802	0.008323964512619329	0.011100059946213874	0.014285239861164464
26.09009009009009	0.008323964481803146	0.01110005989624473	0.014285251671716914
26.16216216216216	0.008323964451953653	0.011100059847882109	0.014285263191714732
26.234234234234233	0.008323964423230192	0.01110005980141867	0.014285274429355722
26.306306306306308	0.008323964395798987	0.01110005975715948	0.014285285392741948
26.37837837837838	0.00832396436983317	0.011100059715422047	0.014285296089890005
26.45045045045045	0.008323964345512802	0.011100059676536368	0.014285306528741274
26.52252252252252	0.00832396432302488	0.011100059640844958	0.014285316717172206
26.594594594594593	0.00832396430256337	0.01110005960870289	0.01428532666300458
26.666666666666668	0.008323964284329214	0.01110005958047784	0.014285336374015762
26.73873873873874	0.008323964268530359	0.011100059556550112	0.014285345857948986
26.81081081081081	0.008323964255381762	0.011100059537312685	0.014285355122523614
26.882882882882882	0.008323964245105427	0.011100059523171248	0.0142853641754454
26.954954954954953	0.008323964237930404	0.011100059514544241	0.014285373024416763
27.027027027027028	0.008323964234092825	0.011100059511862888	0.014285381677147045
27.0990990990991	0.008323964233835907	0.011100059515571232	0.014285390141362792
27.17117117117117	0.008323964231303998	0.011100059515049169	0.01428539836701846
27.243243243243242	0.008323964224614736	0.011100059506884594	0.014285406341650103
27.315315315315313	0.008323964219245448	0.011100059501016774	0.014285414122441267
27.38738738738739	0.008323964215143226	0.011100059497352405	0.014285421714216418
27.45945945945946	0.0083239642122436	0.011100059495777194	0.014285429121691147
27.53153153153153	0.008323964210470105	0.011100059496155055	0.014285436349478
27.603603603603602	0.008323964209733808	0.011100059498327286	0.014285443402092314
27.675675675675677	0.008323964209932885	0.011100059502111773	0.014285450283958057
27.74774774774775	0.008323964210952153	0.011100059507302164	0.014285456999413658
27.81981981981982	0.008323964212662623	0.011100059513667066	0.014285463552717849
27.89189189189189	0.008323964214921063	0.011100059520949232	0.014285469948055496
27.963963963963963	0.008323964217569528	0.011100059528864748	0.014285476189543433
28.036036036036037	0.00832396422043493	0.011100059537102223	0.014285482281236305
28.10810810810811	0.00832396422332858	0.011100059545321977	0.014285488227132397
28.18018018018018	0.008323964226045732	0.011100059553155232	0.014285494031179468
28.25225225225225	0.00832396422836515	0.011100059560203298	0.014285499697280594
28.324324324324323	0.00832396423004864	0.011100059566036758	0.014285505229300001
28.396396396396398	0.008323964230840615	0.011100059570194666	0.014285510631068895
28.46846846846847	0.008323964230467641	0.01110005957218373	0.014285515906391303
28.54054054054054	0.008323964235406545	0.011100059583719285	0.014285521035385306
28.61261261261261	0.008323964242909286	0.011100059599832287	0.0142855260303404
28.684684684684683	0.008323964250610228	0.011100059616245243	0.014285530902132323
28.756756756756758	0.008323964258403099	0.011100059632766956	0.014285535653664964
28.82882882882883	0.00832396426617546	0.011100059649195014	0.014285540287795521
28.9009009009009	0.008323964273808599	0.011100059665315605	0.01428554480733912
28.972972972972972	0.008323964281177432	0.01110005968090333	0.01428554921507345
29.045045045045043	0.008323964288150389	0.011100059695721014	0.014285553513743386
29.117117117117118	0.008323964294589323	0.011100059709519532	0.014285557706065617
29.18918918918919	0.008323964300349396	0.011100059722037611	0.014285561794733266
29.26126126126126	0.008323964305278982	0.011100059733001648	0.014285565782420528
29.333333333333332	0.008323964309219561	0.011100059742125525	0.014285569671787283
29.405405405405403	0.008323964312005612	0.01110005974911042	0.014285573465483736
29.47747747747748	0.008323964313464518	0.011100059753644632	0.014285577166155031
29.54954954954955	0.008323964313416452	0.011100059755403374	0.014285580776445888
29.62162162162162	0.008323964311674283	0.011100059754048614	0.014285584299005215
29.693693693693692	0.008323964308043465	0.011100059749228865	0.014285587736490754
29.765765765765767	0.008323964302321936	0.011100059740579014	0.014285591091573695
29.83783783783784	0.00832396429430002	0.011100059727720128	0.014285594366943297
29.90990990990991	0.008323964294593436	0.011100059729887413	0.01428559755944755
29.98198198198198	0.008323964294836833	0.0111000597319235	0.014285600672673813
30.054054054054053	0.008323964294579655	0.011100059733012563	0.014285603708433337
30.126126126126128	0.008323964293797167	0.01110005973311028	0.014285606668290598
30.1981981981982	0.008323964292465355	0.011100059732173586	0.014285609553730901
30.27027027027027	0.008323964290560927	0.011100059730160672	0.014285612366160385
30.34234234234234	0.00832396428806131	0.011100059727030981	0.014285615106906013
30.414414414414413	0.008323964284944651	0.011100059722745212	0.014285617777215586
30.486486486486488	0.008323964281189814	0.011100059717265319	0.01428562037825773
30.55855855855856	0.008323964276776386	0.011100059710554512	0.014285622911121901
30.63063063063063	0.008323964271684673	0.011100059702577254	0.014285625376818387
30.7027027027027	0.008323964265895703	0.011100059693299268	0.014285627776278304
30.774774774774773	0.008323964259391218	0.011100059682687523	0.0142856301103536
30.846846846846848	0.008323964252153686	0.011100059670710252	0.014285632379817052
30.91891891891892	0.008323964244166294	0.011100059657336937	0.014285634585362268
30.99099099099099	0.008323964235412947	0.01110005964253832	0.014285636727603685
31.063063063063062	0.008323964225878269	0.011100059626286391	0.014285638807076569
31.135135135135133	0.008323964215547605	0.011100059608554402	0.014285640824237018
31.207207207207208	0.00832396420533301	0.011100059591015652	0.014285642802395518
31.27927927927928	0.008323964198637256	0.011100059579912794	0.014285644826452249
31.35135135135135	0.008323964191748138	0.011100059568435443	0.014285646804996631
31.423423423423422	0.008323964184688547	0.011100059556625458	0.01428564873902652
31.495495495495494	0.008323964177482842	0.011100059544527334	0.014285650629479285
31.56756756756757	0.008323964170156859	0.011100059532188209	0.014285652477231812
31.63963963963964	0.008323964162737904	0.011100059519657854	0.014285654283100501
31.71171171171171	0.008323964155254764	0.011100059506988684	0.014285656047841261
31.783783783783782	0.008323964147737693	0.011100059494235752	0.014285657772149522
31.855855855855857	0.008323964140218427	0.01110005948145675	0.014285659456660221
31.92792792792793	0.00832396413273017	0.011100059468712006	0.014285661101947815
32.0	0.008323964125307603	0.01110005945606449	0.01428566270852627
32.072072072072075	0.008323964117986879	0.011100059443579812	0.014285664276849073
32.14414414414414	0.00832396411080563	0.011100059431326218	0.014285665807309217
32.21621621621622	0.008323964103802959	0.011100059419374596	0.014285667300239216
32.288288288288285	0.008323964097019444	0.01110005940779847	0.014285668755911092
32.36036036036036	0.008323964090497135	0.011100059396674003	0.014285670174536384
32.432432432432435	0.00832396408427956	0.01110005938608	0.014285671556266148
32.5045045045045	0.008323964078411721	0.011100059376097903	0.014285672901190948
32.57657657657658	0.008323964072940093	0.011100059366811793	0.014285674209340866
32.648648648648646	0.008323964067912623	0.01110005935830839	0.014285675480685496
32.72072072072072	0.008323964063378736	0.011100059350677054	0.014285676715133951
32.792792792792795	0.00832396405938933	0.011100059344009783	0.01428567791253485
32.86486486486486	0.008323964055996776	0.011100059338401214	0.014285679072676331
32.93693693693694	0.008323964053254923	0.011100059333948623	0.014285680195286048
33.009009009009006	0.008323964051219091	0.011100059330751925	0.014285681280031163
33.08108108108108	0.008323964049946075	0.011100059328913675	0.014285682326518358
33.153153153153156	0.008323964049494145	0.011100059328539065	0.014285683334293826
33.22522522522522	0.008323964049923043	0.011100059329735928	0.014285684302843271
33.2972972972973	0.008323964051293988	0.011100059332614735	0.01428568523159192
33.369369369369366	0.008323964048536506	0.01110005932806798	0.014285686224031643
33.44144144144144	0.008323964043699852	0.011100059319777188	0.014285687239198822
33.513513513513516	0.00832396403901957	0.01110005931175851	0.014285688232320405
33.585585585585584	0.0083239640345108	0.011100059304039607	0.014285689203634003
33.65765765765766	0.008323964030189037	0.011100059296648772	0.014285690153339437
33.729729729729726	0.008323964026070132	0.01110005928961493	0.014285691081598748
33.8018018018018	0.008323964022170288	0.011100059282967627	0.014285691988536195
33.873873873873876	0.008323964018506066	0.011100059276737045	0.014285692874238249
33.945945945945944	0.008323964015094385	0.01110005927095399	0.014285693738753602
34.01801801801802	0.008323964011952512	0.011100059265649902	0.014285694582093162
34.09009009009009	0.008323964009098074	0.011100059260856842	0.01428569540423005
34.16216216216216	0.008323964006549053	0.011100059256607503	0.01428569620509961
34.234234234234236	0.008323964004323784	0.011100059252935212	0.014285696984599394
34.306306306306304	0.008323964002440959	0.011100059249873916	0.01428569774258918
34.37837837837838	0.008323964000919623	0.011100059247458195	0.014285698478890954
34.45045045045045	0.00832396399977918	0.01110005924572326	0.014285699193288927
34.52252252252252	0.008323963999039384	0.011100059244704944	0.014285699885529518
34.5945945945946	0.008323963998720351	0.011100059244439714	0.014285700555321372
34.666666666666664	0.008323963998842544	0.011100059244964666	0.01428570120233534
34.73873873873874	0.008323963999426786	0.011100059246317519	0.014285701826204499
34.81081081081081	0.008323964000494254	0.011100059248536628	0.014285702426524136
34.88288288288288	0.008323964002066482	0.01110005925166097	0.01428570300285176
34.95495495495496	0.008323964004165357	0.011100059255730156	0.014285703554707093
35.027027027027025	0.008323964006813121	0.011100059260784424	0.014285704081572074
35.0990990990991	0.00832396401003237	0.011100059266864637	0.014285704582890859
35.171171171171174	0.008323964013846063	0.01110005927401229	0.01428570505806982
35.24324324324324	0.0083239640182775	0.011100059282269507	0.01428570550647755
35.31531531531532	0.00832396402335035	0.011100059291679041	0.014285705927444853
35.387387387387385	0.00832396402908863	0.011100059302284271	0.01428570632026475
35.45945945945946	0.008323964034655575	0.011100059312576602	0.014285706709360317
35.531531531531535	0.008323964036678174	0.011100059316474665	0.014285707193252041
35.6036036036036	0.008323964038815822	0.011100059320576262	0.01428570766490246
35.67567567567568	0.008323964041060242	0.011100059324866506	0.014285708124438815
35.747747747747745	0.00832396404340278	0.011100059329329809	0.014285708571972014
35.81981981981982	0.008323964045834402	0.011100059333949891	0.01428570900759663
35.891891891891895	0.008323964048345699	0.011100059338709774	0.014285709431390905
35.96396396396396	0.008323964050926877	0.011100059343591793	0.014285709843416743
36.03603603603604	0.008323964053567766	0.011100059348577579	0.014285710243719718
36.108108108108105	0.00832396405625782	0.011100059353648077	0.014285710632329071
36.18018018018018	0.008323964058986109	0.01110005935878353	0.01428571100925771
36.252252252252255	0.008323964061741329	0.011100059363963492	0.014285711374502208
36.32432432432432	0.008323964064511793	0.01110005936916682	0.014285711728042804
36.3963963963964	0.008323964067285439	0.011100059374371675	0.014285712069843408
36.468468468468465	0.008323964070049823	0.011100059379555525	0.014285712399851592
36.54054054054054	0.008323964072792126	0.011100059384695144	0.014285712717998597
36.612612612612615	0.008323964075499147	0.011100059389766612	0.014285713024199332
36.68468468468468	0.008323964078157305	0.011100059394745312	0.014285713318352367
36.75675675675676	0.008323964080752646	0.011100059399605932	0.014285713600339948
36.828828828828826	0.00832396408327083	0.011100059404322467	0.014285713870027979
36.9009009009009	0.008323964085697142	0.01110005940886822	0.014285714127266034
36.972972972972975	0.00832396408801649	0.011100059413215794	0.014285714371887356
37.04504504504504	0.0083239640902134	0.0111000594173371	0.014285714603708852
37.11711711711712	0.008323964092272021	0.011100059421203354	0.014285714822531095
37.189189189189186	0.008323964094176121	0.01110005942478508	0.014285715028138328
37.26126126126126	0.008323964095909093	0.011100059428052103	0.014285715220298457
37.333333333333336	0.008323964097453947	0.011100059430973554	0.014285715398763058
37.4054054054054	0.008323964098793317	0.011100059433517875	0.014285715563267371
37.47747747747748	0.008323964099909455	0.011100059435652808	0.014285715713530305
37.549549549549546	0.00832396410078424	0.011100059437345398	0.014285715849254435
37.62162162162162	0.008323964102609886	0.01110005944076901	0.01428571601986037
37.693693693693696	0.008323964104922208	0.011100059445077571	0.014285716206725821
37.765765765765764	0.00832396410717007	0.011100059449266488	0.014285716387655651
37.83783783783784	0.008323964109346245	0.011100059453322658	0.014285716562796985
37.909909909909906	0.008323964111443392	0.01110005945723277	0.01428571673229159
37.98198198198198	0.008323964113454064	0.011100059460983304	0.014285716896275884
38.054054054054056	0.008323964115370695	0.011100059464560538	0.014285717054880928
38.126126126126124	0.008323964117185615	0.011100059467950537	0.014285717208232438
38.1981981981982	0.008323964118891037	0.01110005947113916	0.01428571735645077
38.27027027027027	0.008323964120479069	0.011100059474112061	0.014285717499650933
38.34234234234234	0.008323964121941698	0.011100059476854685	0.014285717637942582
38.414414414414416	0.008323964123270808	0.01110005947935227	0.01428571777143002
38.486486486486484	0.008323964124458167	0.011100059481589847	0.014285717900212196
38.55855855855856	0.008323964125495433	0.011100059483552237	0.014285718024382712
38.63063063063063	0.008323964126374154	0.01110005948522406	0.01428571814402981
38.7027027027027	0.008323964127085763	0.011100059486589719	0.014285718259236385
38.77477477477478	0.008323964127621585	0.011100059487633419	0.01428571837007998
38.846846846846844	0.00832396412797283	0.011100059488339153	0.014285718476632783
38.91891891891892	0.008323964128130601	0.011100059488690707	0.014285718578961631
38.990990990990994	0.008323964128085885	0.011100059488671661	0.01428571867712801
39.06306306306306	0.008323964127829559	0.011100059488265387	0.014285718771188049
39.13513513513514	0.008323964127352392	0.011100059487455051	0.014285718861192532
39.207207207207205	0.008323964126645036	0.011100059486223605	0.014285718947186886
39.27927927927928	0.008323964125698033	0.011100059484553806	0.014285719029211186
39.351351351351354	0.008323964124501818	0.011100059482428192	0.014285719107300155
39.42342342342342	0.00832396412304671	0.011100059479829097	0.014285719181483168
39.4954954954955	0.008323964121322917	0.011100059476738654	0.014285719251784238
39.567567567567565	0.008323964119320536	0.01110005947313878	0.014285719318222036
39.63963963963964	0.008323964117029552	0.01110005946901119	0.014285719380809875
39.711711711711715	0.008323964114847787	0.011100059465080702	0.014285719440832654
39.78378378378378	0.00832396411446646	0.011100059464429225	0.014285719504070097
39.85585585585586	0.008323964114032719	0.011100059463680962	0.014285719565153794
39.927927927927925	0.008323964113546835	0.011100059462836447	0.014285719624228097
40.0	0.008323964113009074	0.011100059461896213	0.014285719681437365
40.072072072072075	0.008323964112419709	0.011100059460860793	0.014285719736925955
40.14414414414414	0.008323964111779004	0.011100059459730723	0.01428571979083822
40.21621621621622	0.008323964111087233	0.011100059458506534	0.014285719843318518
40.288288288288285	0.008323964110344664	0.011100059457188763	0.014285719894511205
40.36036036036036	0.008323964109551564	0.011100059455777942	0.014285719944560637
40.432432432432435	0.008323964108708205	0.011100059454274605	0.01428571999361117
40.5045045045045	0.008323964107814854	0.011100059452679285	0.01428572004180716
40.57657657657658	0.008323964106871782	0.011100059450992518	0.014285720089292964
40.648648648648646	0.008323964105879256	0.011100059449214836	0.014285720136212935
40.72072072072072	0.008323964104837546	0.011100059447346775	0.014285720182711435
40.792792792792795	0.008323964103746924	0.011100059445388865	0.014285720228932814
40.86486486486486	0.008323964102607655	0.011100059443341644	0.014285720275021431
40.93693693693694	0.00832396410142001	0.011100059441205642	0.014285720321121641
41.009009009009006	0.008323964100184258	0.011100059438981395	0.014285720367377802
41.08108108108108	0.008323964098900669	0.011100059436669437	0.014285720413934269
41.153153153153156	0.008323964097569511	0.011100059434270303	0.014285720460935398
41.22522522522522	0.008323964096191053	0.011100059431784522	0.014285720508525545
41.2972972972973	0.008323964094765565	0.011100059429212633	0.014285720556849067
41.369369369369366	0.008323964093293317	0.011100059426555167	0.014285720606050318
41.44144144144144	0.008323964091774575	0.01110005942381266	0.014285720656273657
41.513513513513516	0.008323964090209612	0.011100059420985643	0.014285720707663438
41.585585585585584	0.008323964088598696	0.01110005941807465	0.014285720760364017
41.65765765765766	0.008323964086942094	0.011100059415080219	0.014285720814519752
41.729729729729726	0.008323964085240079	0.011100059412002879	0.014285720870274998
41.8018018018018	0.008323964083492915	0.011100059408843167	0.014285720927774111
41.873873873873876	0.008323964082377767	0.01110005940681923	0.014285720921809754
41.945945945945944	0.008323964081586574	0.011100059405376976	0.0142857208822943
42.01801801801802	0.008323964080790646	0.011100059403925193	0.014285720841132086
42.09009009009009	0.008323964079990757	0.011100059402465313	0.014285720798419083
42.16216216216216	0.008323964079187672	0.011100059400998777	0.014285720754251269
42.234234234234236	0.008323964078382165	0.011100059399527015	0.014285720708724622
42.306306306306304	0.008323964077575003	0.011100059398051464	0.014285720661935116
42.37837837837838	0.00832396407676696	0.011100059396573561	0.014285720613978729
42.45045045045045	0.008323964075958807	0.011100059395094739	0.014285720564951435
42.52252252252252	0.008323964075151308	0.011100059393616434	0.014285720514949212
42.5945945945946	0.00832396407434524	0.011100059392140081	0.014285720464068036
42.666666666666664	0.008323964073541369	0.011100059390667116	0.014285720412403884
42.73873873873874	0.008323964072740468	0.011100059389198972	0.01428572036005273
42.81081081081081	0.008323964071943305	0.011100059387737088	0.014285720307110552
42.88288288288288	0.008323964071150653	0.011100059386282895	0.014285720253673325
42.95495495495496	0.008323964070363279	0.011100059384837832	0.014285720199837027
43.027027027027025	0.008323964069581956	0.011100059383403332	0.014285720145697633
43.0990990990991	0.008323964068807452	0.01110005938198083	0.014285720091351118
43.171171171171174	0.00832396406804054	0.011100059380571762	0.01428572003689346
43.24324324324324	0.008323964067281987	0.011100059379177565	0.014285719982420635
43.31531531531532	0.008323964066532566	0.01110005937779967	0.01428571992802862
43.387387387387385	0.008323964065793046	0.011100059376439516	0.014285719873813389
43.45945945945946	0.008323964065064198	0.011100059375098536	0.01428571981987092
43.531531531531535	0.008323964064346791	0.011100059373778167	0.01428571976629719
43.6036036036036	0.008323964063641597	0.011100059372479843	0.014285719713188172
43.67567567567568	0.008323964062949385	0.011100059371205	0.014285719660639844
43.747747747747745	0.008323964062270926	0.01110005936995507	0.014285719608748184
43.81981981981982	0.00832396406160699	0.011100059368731494	0.014285719557609166
43.891891891891895	0.008323964060958347	0.011100059367535704	0.014285719507318766
43.96396396396396	0.008323964060325767	0.011100059366369134	0.014285719457972962
44.03603603603604	0.008323964059710021	0.011100059365233221	0.014285719409667729
44.108108108108105	0.00832396405911188	0.0111000593641294	0.014285719362499043
44.18018018018018	0.008323964058532113	0.011100059363059106	0.01428571931656288
44.252252252252255	0.00832396405797149	0.011100059362023774	0.01428571927195522
44.32432432432432	0.008323964057430782	0.011100059361024841	0.014285719228772033
44.3963963963964	0.008323964056910759	0.011100059360063738	0.0142857191871093
44.468468468468465	0.008323964056412192	0.011100059359141906	0.014285719147062996
44.54054054054054	0.00832396405593585	0.011100059358260774	0.014285719108729096
44.612612612612615	0.008323964055482504	0.011100059357421784	0.014285719072203577
44.68468468468468	0.008323964055052925	0.011100059356626365	0.014285719037582417
44.75675675675676	0.008323964054647881	0.011100059355875954	0.014285719004961589
44.828828828828826	0.008323964054268147	0.01110005935517199	0.01428571897443707
44.9009009009009	0.008323964053914487	0.011100059354515903	0.01428571894610484
44.972972972972975	0.008323964053587676	0.011100059353909132	0.014285718920060869
45.04504504504504	0.008323964053288481	0.01110005935335311	0.014285718896401138
45.11711711711712	0.008323964053017675	0.011100059352849273	0.01428571887522162
45.189189189189186	0.008323964052776028	0.011100059352399057	0.014285718856618295
45.26126126126126	0.008323964052564308	0.011100059352003894	0.014285718840687137
45.333333333333336	0.008323964052383288	0.011100059351665224	0.014285718827524121
45.4054054054054	0.008323964052233736	0.01110005935138448	0.014285718817225226
45.47747747747748	0.008323964052116424	0.011100059351163094	0.014285718809886426
45.549549549549546	0.008323964052032121	0.011100059351002507	0.014285718805603698
45.62162162162162	0.008323964051981598	0.01110005935090415	0.014285718804473019
45.693693693693696	0.008323964051965624	0.011100059350869461	0.014285718806590363
45.765765765765764	0.008323964051984972	0.011100059350899874	0.014285718812051708
45.83783783783784	0.00832396405204041	0.011100059350996824	0.01428571882095303
45.909909909909906	0.00832396405213271	0.011100059351161746	0.014285718833390306
45.98198198198198	0.00832396405226264	0.011100059351396074	0.01428571884945951
46.054054054054056	0.008323964052430972	0.011100059351701247	0.014285718869256623
46.126126126126124	0.008323964052638475	0.011100059352078698	0.014285718892877615
46.1981981981982	0.008323964052885921	0.011100059352529862	0.014285718920418465
46.27027027027027	0.00832396405317408	0.011100059353056174	0.014285718951975149
46.34234234234234	0.00832396405350372	0.01110005935365907	0.014285718987643645
46.414414414414416	0.008323964053875614	0.011100059354339985	0.014285719027519926
46.486486486486484	0.00832396405429053	0.011100059355100354	0.014285719071699971
46.55855855855856	0.00832396405474924	0.011100059355941614	0.014285719120279755
46.63063063063063	0.008323964055252512	0.011100059356865196	0.014285719173355254
46.7027027027027	0.00832396405580112	0.01110005935787254	0.014285719231022447
46.77477477477478	0.008323964056395832	0.011100059358965077	0.014285719293377306
46.846846846846844	0.00832396405703742	0.011100059360144245	0.014285719360515809
46.91891891891892	0.00832396405772665	0.01110005936141148	0.014285719432533931
46.99099099099099	0.008323964058464297	0.011100059362768214	0.014285719509527652
47.06306306306306	0.008323964059251128	0.011100059364215884	0.014285719591592944
47.13513513513514	0.008323964060087915	0.011100059365755926	0.014285719678825786
47.207207207207205	0.00832396406097543	0.011100059367389774	0.014285719771322153
47.27927927927928	0.008323964061914439	0.011100059369118863	0.014285719869178022
47.351351351351354	0.008323964062905713	0.01110005937094463	0.014285719972489367
47.42342342342342	0.008323964063578352	0.011100059372180752	0.014285720040440545
47.4954954954955	0.008323964063413854	0.0111000593718678	0.014285720015969767
47.567567567567565	0.008323964063255657	0.0111000593715665	0.0142857199919287
47.63963963963964	0.008323964063103921	0.011100059371277157	0.014285719968345774
47.711711711711715	0.008323964062958803	0.011100059371000068	0.014285719945249421
47.78378378378378	0.008323964062820457	0.011100059370735533	0.01428571992266807
47.85585585585586	0.00832396406268904	0.011100059370483853	0.014285719900630153
47.927927927927925	0.00832396406256471	0.011100059370245326	0.0142857198791641
48.0	0.008323964062447623	0.011100059370020253	0.014285719858298341
48.072072072072075	0.008323964062337937	0.011100059369808934	0.014285719838061308
48.14414414414414	0.008323964062235806	0.011100059369611667	0.014285719818481432
48.21621621621622	0.008323964062141389	0.011100059369428752	0.014285719799587142
48.288288288288285	0.00832396406205484	0.011100059369260491	0.01428571978140687
48.36036036036036	0.00832396406197632	0.011100059369107181	0.014285719763969047
48.432432432432435	0.00832396406190598	0.011100059368969123	0.014285719747302103
48.5045045045045	0.008323964061843981	0.011100059368846617	0.014285719731434467
48.57657657657658	0.008323964061790479	0.011100059368739963	0.014285719716394573
48.648648648648646	0.008323964061745627	0.011100059368649459	0.014285719702210849
48.72072072072072	0.008323964061709587	0.011100059368575405	0.014285719688911727
48.792792792792795	0.008323964061682513	0.011100059368518102	0.014285719676525638
48.86486486486486	0.00832396406166456	0.01110005936847785	0.014285719665081012
48.93693693693694	0.008323964061655888	0.011100059368454948	0.01428571965460628
49.009009009009006	0.008323964061656652	0.011100059368449695	0.014285719645129872
49.08108108108108	0.008323964061667008	0.011100059368462393	0.01428571963668022
49.153153153153156	0.008323964061687113	0.011100059368493339	0.014285719629285753
49.22522522522522	0.008323964061717124	0.011100059368542834	0.014285719622974901
49.2972972972973	0.008323964061757198	0.011100059368611177	0.014285719617776098
49.369369369369366	0.008323964061807491	0.01110005936869867	0.014285719613717773
49.44144144144144	0.00832396406186816	0.011100059368805608	0.014285719610828357
49.513513513513516	0.00832396406193936	0.011100059368932297	0.01428571960913628
49.585585585585584	0.00832396406202125	0.011100059369079032	0.014285719608669973
49.65765765765766	0.008323964062113987	0.011100059369246115	0.014285719609457865
49.729729729729726	0.008323964062217725	0.011100059369433845	0.014285719611528391
49.8018018018018	0.008323964062332621	0.01110005936964252	0.014285719614909978
49.873873873873876	0.008323964062458835	0.011100059369872444	0.014285719619631057
49.945945945945944	0.00832396406259652	0.011100059370123913	0.01428571962572006
50.01801801801802	0.008323964062745834	0.011100059370397227	0.014285719633205417
50.09009009009009	0.008323964062906935	0.011100059370692687	0.01428571964211556
50.16216216216216	0.008323964063079975	0.011100059371010594	0.014285719652478917
50.234234234234236	0.008323964063265117	0.011100059371351246	0.01428571966432392
50.306306306306304	0.008323964063462513	0.01110005937171494	0.014285719677679
50.37837837837838	0.00832396406367232	0.011100059372101982	0.014285719692572588
50.45045045045045	0.008323964063894698	0.011100059372512665	0.014285719709033114
50.52252252252252	0.0083239640641298	0.011100059372947295	0.01428571972708901
50.5945945945946	0.008323964064377784	0.011100059373406168	0.014285719746768705
50.666666666666664	0.008323964064638806	0.011100059373889583	0.014285719768100629
50.73873873873874	0.008323964064913024	0.011100059374397843	0.014285719791113215
50.81081081081081	0.008323964065200595	0.011100059374931245	0.014285719815834893
50.88288288288288	0.008323964065501673	0.01110005937549009	0.014285719842294093
50.95495495495496	0.008323964065816416	0.011100059376074677	0.014285719870519246
51.027027027027025	0.008323964066144982	0.011100059376685305	0.014285719900538783
51.0990990990991	0.008323964066487527	0.011100059377322277	0.014285719932381133
51.17117117117117	0.008323964066844205	0.01110005937798589	0.01428571996607473
51.24324324324324	0.008323964067215176	0.011100059378676443	0.014285720001648001
51.31531531531532	0.008323964067600595	0.011100059379394239	0.01428572003912938
51.387387387387385	0.008323964068000619	0.011100059380139575	0.014285720078547297
51.45945945945946	0.008323964068415405	0.01110005938091275	0.01428572011993018
51.531531531531535	0.008323964068845108	0.011100059381714067	0.014285720163306462
51.6036036036036	0.008323964069289888	0.011100059382543824	0.014285720208704573
51.67567567567568	0.008323964069749898	0.01110005938340232	0.014285720256152944
51.747747747747745	0.008323964070225296	0.011100059384289856	0.014285720305680006
51.81981981981982	0.00832396407071624	0.01110005938520673	0.01428572035731419
51.891891891891895	0.008323964071222883	0.011100059386153244	0.014285720411083926
51.96396396396396	0.008323964071745387	0.011100059387129695	0.014285720467017643
52.03603603603604	0.008323964072283904	0.011100059388136387	0.014285720525143774
52.108108108108105	0.008323964072838592	0.011100059389173614	0.01428572058549075
52.18018018018018	0.00832396407340961	0.011100059390241682	0.014285720648086999
52.252252252252255	0.008323964073997112	0.011100059391340886	0.014285720712960954
52.32432432432432	0.008323964074601254	0.011100059392471526	0.014285720780141046
52.3963963963964	0.008323964075222194	0.011100059393633904	0.014285720849655703
52.468468468468465	0.00832396407586009	0.011100059394828318	0.01428572092153336
52.54054054054054	0.008323964076515096	0.01110005939605507	0.014285720995802442
52.612612612612615	0.00832396407718737	0.011100059397314458	0.014285721072491386
52.68468468468468	0.008323964077877069	0.01110005939860678	0.014285721151628617
52.75675675675676	0.008323964078584349	0.01110005939993234	0.01428572123324257
52.828828828828826	0.008323964079309366	0.011100059401291433	0.014285721317361673
52.9009009009009	0.008323964080052277	0.011100059402684362	0.014285721404014358
52.972972972972975	0.00832396408081324	0.011100059404111427	0.014285721493229056
53.04504504504504	0.008323964081105516	0.011100059404656365	0.014285721522556452
53.11711711711712	0.008323964081363038	0.011100059405136038	0.014285721547686423
53.189189189189186	0.008323964081618758	0.011100059405612492	0.014285721572856036
53.26126126126126	0.00832396408187258	0.011100059406085544	0.01428572159806084
53.333333333333336	0.008323964082124399	0.011100059406555007	0.014285721623296384
53.4054054054054	0.00832396408237412	0.011100059407020703	0.014285721648558215
53.47747747747748	0.008323964082621642	0.011100059407482446	0.014285721673841881
53.549549549549546	0.008323964082866864	0.011100059407940056	0.014285721699142929
53.62162162162162	0.008323964083109687	0.01110005940839335	0.014285721724456909
53.693693693693696	0.008323964083350014	0.011100059408842141	0.014285721749779368
53.765765765765764	0.008323964083587742	0.011100059409286253	0.014285721775105852
53.83783783783784	0.008323964083822773	0.011100059409725497	0.014285721800431913
53.909909909909906	0.008323964084055006	0.011100059410159697	0.014285721825753096
53.98198198198198	0.008323964084284343	0.011100059410588664	0.014285721851064949
54.054054054054056	0.008323964084510685	0.01110005941101222	0.014285721876363022
54.126126126126124	0.00832396408473393	0.011100059411430179	0.014285721901642859
54.1981981981982	0.00832396408495398	0.01110005941184236	0.014285721926900013
54.27027027027027	0.008323964085170733	0.01110005941224858	0.014285721952130027
54.34234234234234	0.008323964085384094	0.011100059412648655	0.014285721977328452
54.414414414414416	0.008323964085593959	0.011100059413042406	0.014285722002490836
54.486486486486484	0.00832396408580023	0.011100059413429647	0.014285722027612727
54.55855855855856	0.008323964086002807	0.011100059413810197	0.014285722052689671
54.63063063063063	0.008323964086201592	0.011100059414183872	0.014285722077717217
54.7027027027027	0.008323964086396483	0.01110005941455049	0.014285722102690914
54.77477477477478	0.008323964086587383	0.01110005941490987	0.014285722127606308
54.846846846846844	0.00832396408677419	0.011100059415261826	0.014285722152458947
54.91891891891892	0.008323964086956806	0.011100059415606177	0.014285722177244381
54.99099099099099	0.00832396408713513	0.011100059415942741	0.014285722201958157
55.06306306306306	0.008323964087309062	0.011100059416271334	0.014285722226595823
55.13513513513514	0.008323964087478507	0.011100059416591776	0.014285722251152926
55.207207207207205	0.00832396408764336	0.01110005941690388	0.014285722275625015
55.27927927927928	0.008323964087803521	0.011100059417207467	0.014285722300007637
55.351351351351354	0.008323964087958895	0.011100059417502353	0.01428572232429634
55.42342342342342	0.008323964088109379	0.011100059417788355	0.014285722348486674
55.4954954954955	0.008323964088254874	0.01110005941806529	0.014285722372574186
55.567567567567565	0.008323964088395282	0.011100059418332977	0.014285722396554422
55.63963963963964	0.0083239640885305	0.011100059418591232	0.014285722420422932
55.711711711711715	0.008323964088660433	0.011100059418839873	0.014285722444175262
55.78378378378378	0.008323964088784977	0.011100059419078717	0.01428572246780696
55.85585585585586	0.008323964088904035	0.01110005941930758	0.014285722491313577
55.927927927927925	0.008323964089017507	0.011100059419526282	0.01428572251469066
56.0	0.008323964089125292	0.01110005941973464	0.014285722537933756
56.072072072072075	0.008323964089227292	0.01110005941993247	0.014285722561038411
56.14414414414414	0.008323964089323408	0.011100059420119589	0.014285722584000175
56.21621621621622	0.008323964089413537	0.011100059420295814	0.014285722606814598
56.288288288288285	0.008323964089497583	0.011100059420460965	0.014285722629477223
56.36036036036036	0.008323964089575444	0.011100059420614858	0.014285722651983601
56.432432432432435	0.00832396408964702	0.011100059420757308	0.014285722674329282
56.5045045045045	0.008323964089712215	0.011100059420888136	0.01428572269650981
56.57657657657658	0.008323964089770926	0.011100059421007157	0.014285722718520735
56.648648648648646	0.008323964089823055	0.01110005942111419	0.014285722740357604
56.72072072072072	0.008323964089868501	0.011100059421209051	0.014285722762015965
56.792792792792795	0.008323964089907165	0.011100059421291556	0.014285722783491368
56.86486486486486	0.008323964089938948	0.011100059421361526	0.014285722804779357
56.93693693693694	0.00832396408996375	0.011100059421418776	0.014285722825875483
57.009009009009006	0.00832396408998147	0.011100059421463124	0.014285722846775295
57.08108108108108	0.008323964089992012	0.011100059421494385	0.014285722867474338
57.153153153153156	0.008323964089995273	0.01110005942151238	0.01428572288796816
57.22522522522522	0.008323964089991153	0.011100059421516924	0.01428572290825231
57.2972972972973	0.008323964089979555	0.011100059421507836	0.014285722928322338
57.369369369369366	0.008323964089960379	0.011100059421484931	0.014285722948173788
57.44144144144144	0.008323964089933524	0.01110005942144803	0.01428572296780221
57.513513513513516	0.00832396408989889	0.011100059421396946	0.014285722987203153
57.585585585585584	0.008323964089856379	0.011100059421331498	0.014285723006372162
57.65765765765766	0.008323964089805892	0.011100059421251505	0.014285723025304788
57.729729729729726	0.008323964089747326	0.011100059421156782	0.014285723043996577
57.8018018018018	0.008323964089680584	0.011100059421047147	0.014285723062443077
57.873873873873876	0.008323964089605566	0.011100059420922419	0.014285723080639839
57.945945945945944	0.008323964089522172	0.011100059420782415	0.014285723098582405
58.01801801801802	0.008323964089430303	0.011100059420626949	0.014285723116266328
58.09009009009009	0.00832396408932986	0.011100059420455841	0.014285723133687155
58.16216216216216	0.00832396408922074	0.011100059420268909	0.014285723150840432
58.234234234234236	0.008323964089102848	0.011100059420065969	0.014285723167721708
58.306306306306304	0.00832396408897608	0.011100059419846839	0.014285723184326532
58.37837837837838	0.00832396408884034	0.011100059419611334	0.014285723200650451
58.45045045045045	0.008323964088695526	0.011100059419359275	0.014285723216689012
58.52252252252252	0.00832396408854154	0.011100059419090478	0.014285723232437765
58.5945945945946	0.008323964088486019	0.011100059418999433	0.014285723248251076
58.666666666666664	0.008323964088508577	0.011100059419049296	0.014285723264056922
58.73873873873874	0.008323964088529074	0.011100059419095266	0.01428572327958429
58.81081081081081	0.00832396408854751	0.011100059419137331	0.01428572329482904
58.88288288288288	0.008323964088563873	0.01110005941917548	0.014285723309787035
58.95495495495496	0.00832396408857816	0.011100059419209695	0.014285723324454134
59.027027027027025	0.008323964088590366	0.011100059419239966	0.014285723338826198
59.0990990990991	0.008323964088600484	0.01110005941926628	0.014285723352899089
59.17117117117117	0.008323964088608509	0.011100059419288625	0.014285723366668666
59.24324324324324	0.008323964088614435	0.011100059419306986	0.01428572338013079
59.31531531531532	0.008323964088618256	0.01110005941932135	0.014285723393281323
59.387387387387385	0.008323964088619967	0.011100059419331705	0.014285723406116125
59.45945945945946	0.008323964088619561	0.011100059419338039	0.014285723418631055
59.531531531531535	0.008323964088617035	0.011100059419340336	0.014285723430821977
59.6036036036036	0.008323964088612381	0.011100059419338585	0.014285723442684748
59.67567567567568	0.008323964088605593	0.011100059419332774	0.014285723454215232
59.747747747747745	0.008323964088596666	0.01110005941932289	0.014285723465409288
59.81981981981982	0.008323964088585595	0.011100059419308916	0.014285723476262778
59.891891891891895	0.008323964088572375	0.011100059419290844	0.014285723486771559
59.96396396396396	0.008323964088556996	0.011100059419268659	0.014285723496931496
60.03603603603604	0.008323964088539458	0.011100059419242346	0.014285723506738448
60.108108108108105	0.008323964088519752	0.011100059419211897	0.014285723516188276
60.18018018018018	0.008323964088497872	0.011100059419177292	0.014285723525276841
60.252252252252255	0.008323964088473813	0.011100059419138525	0.014285723534000002
60.32432432432432	0.00832396408844757	0.01110005941909558	0.014285723542353622
60.3963963963964	0.008323964088419136	0.011100059419048442	0.01428572355033356
60.468468468468465	0.008323964088388506	0.011100059418997102	0.014285723557935677
60.54054054054054	0.008323964088355675	0.011100059418941544	0.014285723565155835
60.612612612612615	0.008323964088320637	0.011100059418881756	0.014285723571989893
60.68468468468468	0.008323964088283385	0.011100059418817726	0.014285723578433713
60.75675675675676	0.008323964088243914	0.011100059418749439	0.014285723584483155
60.828828828828826	0.00832396408820222	0.011100059418676884	0.014285723590134079
60.9009009009009	0.008323964088158293	0.011100059418600048	0.014285723595382346
60.972972972972975	0.008323964088112132	0.011100059418518915	0.014285723600223819
61.04504504504504	0.008323964088063728	0.011100059418433474	0.014285723604654356
61.11711711711712	0.008323964088013077	0.011100059418343714	0.01428572360866982
61.189189189189186	0.008323964087960174	0.01110005941824962	0.014285723612266068
61.26126126126126	0.00832396408790501	0.011100059418151178	0.014285723615438964
61.333333333333336	0.008323964087847583	0.011100059418048378	0.014285723618184367
61.4054054054054	0.008323964087787884	0.011100059417941203	0.01428572362049814
61.47747747747748	0.008323964087725911	0.011100059417829643	0.01428572362237614
61.549549549549546	0.008323964087661655	0.011100059417713685	0.014285723623814231
61.62162162162162	0.008323964087595113	0.011100059417593315	0.014285723624808273
61.693693693693696	0.008323964087526276	0.01110005941746852	0.014285723625354126
61.765765765765764	0.008323964087455142	0.011100059417339289	0.014285723625447652
61.83783783783784	0.008323964087381702	0.011100059417205606	0.014285723625084708
61.909909909909906	0.008323964087305952	0.011100059417067458	0.01428572362426116
61.98198198198198	0.008323964087227886	0.011100059416924836	0.014285723622972864
62.054054054054056	0.008323964087147499	0.011100059416777722	0.014285723621215683
62.126126126126124	0.008323964087064784	0.011100059416626106	0.01428572361898548
62.1981981981982	0.008323964086979736	0.011100059416469975	0.01428572361627811
62.27027027027027	0.008323964086892349	0.011100059416309316	0.014285723613089437
62.34234234234234	0.008323964086802617	0.011100059416144115	0.014285723609415322
62.414414414414416	0.008323964086710536	0.011100059415974358	0.014285723605251627
62.486486486486484	0.008323964086616098	0.011100059415800034	0.014285723600594208
62.55855855855856	0.008323964086519298	0.01110005941562113	0.014285723595438931
62.63063063063063	0.008323964086420133	0.011100059415437633	0.014285723589781654
62.7027027027027	0.008323964086318593	0.01110005941524953	0.014285723583618237
62.77477477477478	0.008323964086214674	0.011100059415056806	0.014285723576944543
62.846846846846844	0.00832396408610837	0.011100059414859451	0.01428572356975643
62.91891891891892	0.008323964085999676	0.01110005941465745	0.014285723562049761
62.99099099099099	0.008323964085888588	0.01110005941445079	0.014285723553820396
63.06306306306306	0.008323964085775095	0.01110005941423946	0.014285723545064194
63.13513513513514	0.008323964085659196	0.011100059414023443	0.014285723535777018
63.207207207207205	0.008323964085540885	0.01110005941380273	0.01428572352595473
63.27927927927928	0.008323964085420155	0.011100059413577308	0.014285723515593186
63.35135135135135	0.008323964085297	0.011100059413347161	0.01428572350468825
63.42342342342342	0.008323964085171415	0.01110005941311228	0.014285723493235782
63.4954954954955	0.008323964085043392	0.011100059412872646	0.014285723481231643
63.567567567567565	0.00832396408491293	0.011100059412628252	0.014285723468671694
63.63963963963964	0.00832396408478002	0.011100059412379083	0.014285723455551794
63.711711711711715	0.008323964084644656	0.011100059412125125	0.014285723441867806
63.78378378378378	0.008323964084506833	0.011100059411866366	0.014285723427615589
63.85585585585586	0.008323964084366546	0.011100059411602792	0.014285723412791005
63.927927927927925	0.008323964084223789	0.011100059411334393	0.014285723397389913
64.0	0.008323964084078556	0.011100059411061151	0.014285723381408174
64.07207207207207	0.008323964083930843	0.011100059410783058	0.014285723364841652
64.14414414414415	0.008323964083799583	0.01110005941053664	0.014285723351239071
64.21621621621621	0.00832396408374213	0.01110005941043252	0.014285723351352704
64.28828828828829	0.00832396408368477	0.011100059410328513	0.014285723351355821
64.36036036036036	0.008323964083627525	0.011100059410224654	0.01428572335124869
64.43243243243244	0.008323964083570412	0.01110005941012097	0.014285723351031579
64.50450450450451	0.00832396408351345	0.0111000594100175	0.014285723350704759
64.57657657657657	0.008323964083456653	0.01110005940991427	0.014285723350268498
64.64864864864865	0.008323964083400042	0.011100059409811317	0.014285723349723065
64.72072072072072	0.008323964083343634	0.011100059409708672	0.014285723349068729
64.7927927927928	0.008323964083287446	0.011100059409606367	0.014285723348305758
64.86486486486487	0.008323964083231498	0.011100059409504434	0.014285723347434422
64.93693693693693	0.008323964083175806	0.011100059409402906	0.014285723346454988
65.009009009009	0.008323964083120387	0.011100059409301815	0.014285723345367728
65.08108108108108	0.008323964083065261	0.011100059409201194	0.014285723344172909
65.15315315315316	0.008323964083010444	0.011100059409101075	0.0142857233428708
65.22522522522523	0.008323964082955954	0.01110005940900149	0.01428572334146167
65.29729729729729	0.00832396408290181	0.011100059408902472	0.014285723339945789
65.36936936936937	0.00832396408284803	0.011100059408804052	0.014285723338323425
65.44144144144144	0.00832396408279463	0.011100059408706264	0.014285723336594846
65.51351351351352	0.008323964082741627	0.011100059408609139	0.014285723334760324
65.58558558558559	0.008323964082689043	0.01110005940851271	0.014285723332820124
65.65765765765765	0.008323964082636892	0.011100059408417011	0.014285723330774517
65.72972972972973	0.008323964082585194	0.011100059408322071	0.01428572332862377
65.8018018018018	0.008323964082533965	0.011100059408227924	0.014285723326368157
65.87387387387388	0.008323964082483223	0.011100059408134605	0.014285723324007942
65.94594594594595	0.008323964082432987	0.01110005940804214	0.014285723321543395
66.01801801801801	0.008323964082383275	0.011100059407950568	0.014285723318974786
66.09009009009009	0.008323964082334103	0.011100059407859918	0.014285723316302382
66.16216216216216	0.00832396408228549	0.011100059407770223	0.014285723313526455
66.23423423423424	0.008323964082237454	0.011100059407681514	0.01428572331064727
66.30630630630631	0.008323964082190011	0.011100059407593826	0.0142857233076651
66.37837837837837	0.008323964082143183	0.01110005940750719	0.01428572330458021
66.45045045045045	0.008323964082096982	0.011100059407421637	0.014285723301392873
66.52252252252252	0.00832396408205143	0.011100059407337201	0.014285723298103355
66.5945945945946	0.008323964082006544	0.011100059407253915	0.014285723294711925
66.66666666666667	0.00832396408196234	0.011100059407171809	0.014285723291218853
66.73873873873873	0.008323964081918838	0.011100059407090919	0.014285723287624407
66.8108108108108	0.008323964081876054	0.011100059407011273	0.014285723283928858
66.88288288288288	0.008323964081834008	0.011100059406932906	0.014285723280132473
66.95495495495496	0.008323964081792716	0.01110005940685585	0.014285723276235519
67.02702702702703	0.008323964081752197	0.011100059406780136	0.01428572327223827
67.09909909909909	0.008323964081712466	0.0111000594067058	0.01428572326814099
67.17117117117117	0.008323964081673544	0.011100059406632869	0.014285723263943952
67.24324324324324	0.008323964081635448	0.01110005940656138	0.014285723259647422
67.31531531531532	0.008323964081598195	0.011100059406491364	0.01428572325525167
67.38738738738739	0.008323964081561804	0.011100059406422851	0.014285723250756966
67.45945945945945	0.00832396408152629	0.011100059406355877	0.014285723246163576
67.53153153153153	0.008323964081491676	0.011100059406290472	0.014285723241471772
67.6036036036036	0.008323964081457974	0.01110005940622667	0.01428572323668182
67.67567567567568	0.008323964081425205	0.0111000594061645	0.01428572323179399
67.74774774774775	0.008323964081393386	0.011100059406103998	0.014285723226808555
67.81981981981981	0.008323964081362536	0.011100059406045195	0.014285723221725777
67.89189189189189	0.008323964081332671	0.011100059405988124	0.014285723216545929
67.96396396396396	0.00832396408130381	0.011100059405932816	0.01428572321126928
68.03603603603604	0.00832396408127597	0.011100059405879305	0.014285723205896097
68.10810810810811	0.00832396408124917	0.011100059405827622	0.014285723200426651
68.18018018018017	0.008323964081223425	0.0111000594057778	0.01428572319486121
68.25225225225225	0.008323964081198757	0.01110005940572987	0.014285723189200043
68.32432432432432	0.00832396408117518	0.011100059405683867	0.014285723183443419
68.3963963963964	0.008323964081152714	0.011100059405639821	0.014285723177591605
68.46846846846847	0.008323964081131376	0.011100059405597766	0.014285723171644874
68.54054054054053	0.008323964081111183	0.011100059405557734	0.01428572316560349
68.61261261261261	0.008323964081092155	0.011100059405519756	0.014285723159467726
68.68468468468468	0.008323964081074308	0.011100059405483866	0.01428572315323785
68.75675675675676	0.00832396408105766	0.011100059405450096	0.014285723146914129
68.82882882882883	0.00832396408104223	0.011100059405418477	0.014285723140496833
68.9009009009009	0.008323964081028035	0.011100059405389042	0.014285723133986232
68.97297297297297	0.008323964081015092	0.011100059405361825	0.014285723127382594
69.04504504504504	0.008323964081003419	0.011100059405336857	0.014285723120686187
69.11711711711712	0.008323964080993035	0.01110005940531417	0.014285723113897282
69.1891891891892	0.008323964080983955	0.011100059405293797	0.014285723107016148
69.26126126126125	0.008323964080976201	0.01110005940527577	0.01428572310004305
69.33333333333333	0.008323964080969788	0.011100059405260123	0.014285723092978262
69.4054054054054	0.008323964080964735	0.011100059405246885	0.01428572308582205
69.47747747747748	0.008323964080961059	0.011100059405236092	0.014285723078574682
69.54954954954955	0.008323964080958778	0.011100059405227772	0.01428572307123643
69.62162162162161	0.008323964080957908	0.011100059405221963	0.014285723063807562
69.69369369369369	0.00832396408095847	0.011100059405218693	0.014285723056288344
69.76576576576576	0.008323964080960481	0.011100059405217995	0.014285723048679049
69.83783783783784	0.008323964080963957	0.011100059405219902	0.014285723040979944
69.90990990990991	0.008323964080968917	0.011100059405224447	0.014285723033191297
69.98198198198199	0.008323964080975379	0.011100059405231661	0.014285723025313378
70.05405405405405	0.00832396408098336	0.011100059405241579	0.014285723017346456
70.12612612612612	0.00832396408099288	0.01110005940525423	0.014285723009290801
70.1981981981982	0.008323964081003955	0.011100059405269648	0.01428572300114668
70.27027027027027	0.008323964081016601	0.011100059405287865	0.014285722992914363
70.34234234234235	0.00832396408103084	0.011100059405308914	0.014285722984594119
70.41441441441441	0.008323964081046685	0.011100059405332827	0.014285722976186214
70.48648648648648	0.008323964081064159	0.011100059405359635	0.014285722967690921
70.55855855855856	0.008323964081083273	0.011100059405389372	0.014285722959108509
70.63063063063063	0.008323964081104052	0.011100059405422072	0.014285722950439242
70.70270270270271	0.008323964081126511	0.011100059405457764	0.014285722941683395
70.77477477477477	0.008323964081150666	0.01110005940549648	0.014285722932841232
70.84684684684684	0.008323964081176537	0.011100059405538256	0.014285722923913025
70.91891891891892	0.00832396408120414	0.011100059405583122	0.014285722914899043
70.990990990991	0.008323964081233495	0.01110005940563111	0.014285722905799552
71.06306306306307	0.008323964081264618	0.011100059405682254	0.014285722896614823
71.13513513513513	0.00832396408129753	0.011100059405736584	0.014285722887345125
71.2072072072072	0.008323964081332243	0.011100059405794135	0.014285722877990728
71.27927927927928	0.008323964081368778	0.011100059405854939	0.014285722868551898
71.35135135135135	0.008323964081407153	0.011100059405919026	0.014285722859028904
71.42342342342343	0.008323964081447387	0.011100059405986431	0.01428572284942202
71.49549549549549	0.008323964081489495	0.011100059406057183	0.014285722839731509
71.56756756756756	0.008323964081533497	0.011100059406131318	0.014285722829957642
71.63963963963964	0.00832396408157941	0.011100059406208868	0.01428572282010069
71.71171171171171	0.008323964081627252	0.011100059406289864	0.014285722810160918
71.78378378378379	0.00832396408167704	0.011100059406374338	0.014285722800138597
71.85585585585585	0.008323964081728792	0.011100059406462323	0.014285722790033997
71.92792792792793	0.008323964081782525	0.01110005940655385	0.014285722779847385
72.0	0.00832396408183826	0.011100059406648955	0.014285722769579031
